# Supplementary material for: Identification and evolution of the plant sulfotransferase family
Source: BMC Genomics. 2025 Oct 8;26:895. doi: 10.1186/s12864-025-12117-4 (PMC12506393; doi:10.1186/s12864-025-12117-4)
Supplement: Supplementary file 2 — Additional file 2: Fig. S1 Rooted phylogenetic tree of plant and algal SOT genes. Fig. S2 Rooted phylogenetic tree of SOT genes in land plants. Fig. S3 Rooted phylogenetic tree of SULTs in land plants. Fig. S4 Predicted potential HGT candidate genes of bacterial origin in Cymbomonas tetramitiformis. Fig. S5 Synteny analysis of SOT genes in Cucurbitaceae. Fig. S6 Representative domain analysis of CsaSOT1 and CsaSOT2 in the InterPro database. [file 12864_2025_12117_MOESM2_ESM.xlsx]

## Sheet: Table S1
Supplementary Table S1. Gene name and ID in the thirty selected species.
Number	Species	Classification	Name	IPR (PFAM) number	Domain	Location ID
1	Cucumis melo	TPST	CmeSOT1	IPR010635	Heparan sulphate 6-sulfotransferase/Protein-tyrosine sulfotransferase	MELO3C004897.2.1
		NFST	CmeSOT2	IPR052796	Nodulation factor sulfotransferase	MELO3C007554.2.1
			CmeSOT3	IPR052796	Nodulation factor sulfotransferase	MELO3C018440.2.1
2	Citrullus lanatus	TPST	ClaSOT1	IPR010635	Heparan sulphate 6-sulfotransferase/Protein-tyrosine sulfotransferase	Cla97C01G012630.1
		NFST	ClaSOT2	IPR052796	Nodulation factor sulfotransferase	Cla97C01G015820.1
			ClaSOT3	IPR052796	Nodulation factor sulfotransferase	Cla97C02G032770.1
3	Glycine max	TPST	GmaSOT7	IPR010635	Heparan sulphate 6-sulfotransferase/Protein-tyrosine sulfotransferase	XP_003538159.1
			GmaSOT20	IPR010635	Heparan sulphate 6-sulfotransferase/Protein-tyrosine sulfotransferase	XP_040862960.1
		NFST	GmaSOT1	IPR052796	Nodulation factor sulfotransferase	XP_003517291.1
			GmaSOT2	IPR052796	Nodulation factor sulfotransferase	XP_003518849.1
			GmaSOT3	IPR052796	Nodulation factor sulfotransferase	XP_003523594.1
			GmaSOT4	IPR052796	Nodulation factor sulfotransferase	XP_003529386.2
			GmaSOT6	IPR052796	Nodulation factor sulfotransferase	XP_003537329.1
			GmaSOT12	IPR052796	Nodulation factor sulfotransferase	XP_003550347.2
			GmaSOT13	IPR052796	Nodulation factor sulfotransferase	XP_006573636.1
			GmaSOT14	IPR052796	Nodulation factor sulfotransferase	XP_006579879.1
			GmaSOT15	IPR052796	Nodulation factor sulfotransferase	XP_006579880.1
			GmaSOT17	IPR052796	Nodulation factor sulfotransferase	XP_006595962.1
			GmaSOT18	IPR052796	Nodulation factor sulfotransferase	XP_006600991.1
			GmaSOT19	IPR052796	Nodulation factor sulfotransferase	XP_014633633.2
			GmaSOT21	IPR052796	Nodulation factor sulfotransferase	XP_040866913.1
		SULT	GmaSOT5	IPR000863	Sulfotransferase domain	XP_003530555.3
			GmaSOT8	IPR000863	Sulfotransferase domain	XP_003541597.2
			GmaSOT9	IPR000863	Sulfotransferase domain	XP_003542798.1
			GmaSOT10	IPR000863	Sulfotransferase domain	XP_003542799.2
			GmaSOT11	IPR000863	Sulfotransferase domain	XP_003542828.1
			GmaSOT16	IPR000863	Sulfotransferase domain	XP_006591672.1
4	Medicago truncatula	TPST	MtrSOT9	IPR010635	Heparan sulphate 6-sulfotransferase/Protein-tyrosine sulfotransferase	Medtr4g058890.1
		NFST	MtrSOT2	IPR052796	Nodulation factor sulfotransferase	Medtr1g019990.1
			MtrSOT5	IPR052796	Nodulation factor sulfotransferase	Medtr3g096590.1
			MtrSOT6	IPR052796	Nodulation factor sulfotransferase	Medtr3g101380.1
			MtrSOT10	IPR052796	Nodulation factor sulfotransferase	Medtr4g086580.1
			MtrSOT11	IPR052796	Nodulation factor sulfotransferase	Medtr5g017700.1
		SULT	MtrSOT1	IPR000863	Sulfotransferase domain	Medtr0071s0010.1
			MtrSOT3	IPR000863	Sulfotransferase domain	Medtr3g013500.1
			MtrSOT4	IPR000863	Sulfotransferase domain	Medtr3g046670.1
			MtrSOT7	IPR000863	Sulfotransferase domain	Medtr3g434790.1
			MtrSOT8	IPR000863	Sulfotransferase domain	Medtr3g435130.1
			MtrSOT12	IPR000863	Sulfotransferase domain	Medtr7g007680.1
			MtrSOT13	IPR000863	Sulfotransferase domain	Medtr7g007710.1
			MtrSOT14	IPR000863	Sulfotransferase domain	Medtr8g014380.1
			MtrSOT15	IPR000863	Sulfotransferase domain	Medtr8g035720.1
			MtrSOT16	IPR000863	Sulfotransferase domain	Medtr8g040250.1
			MtrSOT17	IPR000863	Sulfotransferase domain	Medtr8g040430.1
			MtrSOT18	IPR000863	Sulfotransferase domain	Medtr8g040490.1
			MtrSOT19	IPR000863	Sulfotransferase domain	Medtr8g040520.1
			MtrSOT20	IPR000863	Sulfotransferase domain	Medtr8g040710.1
			MtrSOT21	IPR000863	Sulfotransferase domain	Medtr8g040730.1
			MtrSOT22	IPR000863	Sulfotransferase domain	Medtr8g040820.1
			MtrSOT23	IPR000863	Sulfotransferase domain	Medtr8g041790.1
			MtrSOT24	IPR000863	Sulfotransferase domain	Medtr8g066210.1
			MtrSOT25	IPR000863	Sulfotransferase domain	Medtr8g066220.1
			MtrSOT26	IPR000863	Sulfotransferase domain	Medtr8g066280.1
5	Arabidopsis thaliana	TPST	AthTPST	IPR010635	Heparan sulphate 6-sulfotransferase/Protein-tyrosine sulfotransferase	AT1G08030.1
		NFST	AthSOT20	IPR052796	Nodulation factor sulfotransferase	AT2G15730.1
			AthSOT19	IPR052796	Nodulation factor sulfotransferase	AT3G50620.1
			AthSOT21	IPR052796	Nodulation factor sulfotransferase	AT4G34420.1
		SULT	AthSOT8	IPR000863	Sulfotransferase domain	AT1G13420.1
			AthSOT9	IPR000863	Sulfotransferase domain	AT1G13430.1
			AthSOT17	IPR000863	Sulfotransferase domain	AT1G18590.1
			AthSOT7	IPR000863	Sulfotransferase domain	AT1G28170.1
			AthSOT18	IPR000863	Sulfotransferase domain	AT1G74090.1
			AthSOT16	IPR000863	Sulfotransferase domain	AT1G74100.1
			AthSOT11	IPR000863	Sulfotransferase domain	AT2G03750.1
			AthSOT12	IPR000863	Sulfotransferase domain	AT2G03760.1
			AthSOT13	IPR000863	Sulfotransferase domain	AT2G03770.1
			AthSOT10	IPR000863	Sulfotransferase domain	AT2G14920.1
			AthSOT4	IPR000863	Sulfotransferase domain	AT2G27570.1
			AthSOT5	IPR000863	Sulfotransferase domain	AT3G45070.1
			AthSOT6	IPR000863	Sulfotransferase domain	AT3G45080.1
			AthSOT2	IPR000863	Sulfotransferase domain	AT3G51210.1
			AthSOT3	IPR000863	Sulfotransferase domain	AT4G26280.1
			AthSOT14	IPR000863	Sulfotransferase domain	AT5G07000.1
			AthSOT15	IPR000863	Sulfotransferase domain	AT5G07010.1
			AthSOT1	IPR000863	Sulfotransferase domain	AT5G43690.1
6	Brassica rapa	TPST	BraSOT20	IPR010635	Heparan sulphate 6-sulfotransferase/Protein-tyrosine sulfotransferase	BrA03.06G047600.1.p
			BraSOT31	IPR010635	Heparan sulphate 6-sulfotransferase/Protein-tyrosine sulfotransferase	BrA03.08G023800.1.p
		NFST	BraSOT1	IPR052796	Nodulation factor sulfotransferase	BrA03.01G037800.1.p
			BraSOT13	IPR052796	Nodulation factor sulfotransferase	BrA03.03G148800.1.p
			BraSOT14	IPR052796	Nodulation factor sulfotransferase	BrA03.03G168400.1.p
			BraSOT22	IPR052796	Nodulation factor sulfotransferase	BrA03.07G035000.1.p
			BraSOT43	IPR052796	Nodulation factor sulfotransferase	BrA03.09G332100.1.p
		SULT	BraSOT2	IPR000863	Sulfotransferase domain	BrA03.01G201400.1.p
			BraSOT3	IPR000863	Sulfotransferase domain	BrA03.01G246800.1.p
			BraSOT4	IPR000863	Sulfotransferase domain	BrA03.01G349900.1.p
			BraSOT5	IPR000863	Sulfotransferase domain	BrA03.01G350000.1.p
			BraSOT6	IPR000863	Sulfotransferase domain	BrA03.02G021600.1.p
			BraSOT7	IPR000863	Sulfotransferase domain	BrA03.02G206400.1.p
			BraSOT8	IPR000863	Sulfotransferase domain	BrA03.02G302300.1.p
			BraSOT9	IPR000863	Sulfotransferase domain	BrA03.02G302400.1.p
			BraSOT10	IPR000863	Sulfotransferase domain	BrA03.03G006900.1.p
			BraSOT11	IPR000863	Sulfotransferase domain	BrA03.03G007000.1.p
			BraSOT12	IPR000863	Sulfotransferase domain	BrA03.03G078700.1.p
			BraSOT15	IPR000863	Sulfotransferase domain	BrA03.03G547400.1.p
			BraSOT16	IPR000863	Sulfotransferase domain	BrA03.03G551800.1.p
			BraSOT17	IPR000863	Sulfotransferase domain	BrA03.03G551900.1.p
			BraSOT18	IPR000863	Sulfotransferase domain	BrA03.03G552100.1.p
			BraSOT19	IPR000863	Sulfotransferase domain	BrA03.04G237000.1.p
			BraSOT21	IPR000863	Sulfotransferase domain	BrA03.06G129900.1.p
			BraSOT23	IPR000863	Sulfotransferase domain	BrA03.07G217800.1.p
			BraSOT24	IPR000863	Sulfotransferase domain	BrA03.07G226700.1.p
			BraSOT25	IPR000863	Sulfotransferase domain	BrA03.07G226800.1.p
			BraSOT26	IPR000863	Sulfotransferase domain	BrA03.07G250800.1.p
			BraSOT27	IPR000863	Sulfotransferase domain	BrA03.07G280100.1.p
			BraSOT28	IPR000863	Sulfotransferase domain	BrA03.07G320700.1.p
			BraSOT29	IPR000863	Sulfotransferase domain	BrA03.07G320800.1.p
			BraSOT30	IPR000863	Sulfotransferase domain	BrA03.07G320900.1.p
			BraSOT32	IPR000863	Sulfotransferase domain	BrA03.08G054000.1.p
			BraSOT33	IPR000863	Sulfotransferase domain	BrA03.08G110100.1.p
			BraSOT34	IPR000863	Sulfotransferase domain	BrA03.09G120700.1.p
			BraSOT35	IPR000863	Sulfotransferase domain	BrA03.09G125000.1.p
			BraSOT36	IPR000863	Sulfotransferase domain	BrA03.09G151200.1.p
			BraSOT37	IPR000863	Sulfotransferase domain	BrA03.09G151300.1.p
			BraSOT38	IPR000863	Sulfotransferase domain	BrA03.09G161600.1.p
			BraSOT39	IPR000863	Sulfotransferase domain	BrA03.09G161800.1.p
			BraSOT40	IPR000863	Sulfotransferase domain	BrA03.09G169900.1.p
			BraSOT41	IPR000863	Sulfotransferase domain	BrA03.09G208500.1.p
			BraSOT42	IPR000863	Sulfotransferase domain	BrA03.09G208600.1.p
			BraSOT44	IPR000863	Sulfotransferase domain	BrA03.10G240600.1.p
			BraSOT45	IPR000863	Sulfotransferase domain	BrA03.10G253900.1.p
7	Vitis vinifera	TPST	VviSOT5	IPR010635	Heparan sulphate 6-sulfotransferase/Protein-tyrosine sulfotransferase	Vitvi06g04095_P001
		NFST	VviSOT2	IPR052796	Nodulation factor sulfotransferase	Vitvi03g00477_P001
			VviSOT6	IPR052796	Nodulation factor sulfotransferase	Vitvi07g01773_P001
			VviSOT11	IPR052796	Nodulation factor sulfotransferase	Vitvi13g01394_P001
			VviSOT25	IPR052796	Nodulation factor sulfotransferase	Vitvi18g00831_P001
		SULT	VviSOT1	IPR000863	Sulfotransferase domain	Vitvi02g01149_P001
			VviSOT3	IPR000863	Sulfotransferase domain	Vitvi04g00827_P001
			VviSOT4	IPR000863	Sulfotransferase domain	Vitvi05g00601_P001
			VviSOT7	IPR000863	Sulfotransferase domain	Vitvi11g01291_P001
			VviSOT8	IPR000863	Sulfotransferase domain	Vitvi13g00864_P001
			VviSOT9	IPR000863	Sulfotransferase domain	Vitvi13g01360_P001
			VviSOT10	IPR000863	Sulfotransferase domain	Vitvi13g01379_P001
			VviSOT12	IPR000863	Sulfotransferase domain	Vitvi13g01676_P001
			VviSOT13	IPR000863	Sulfotransferase domain	Vitvi13g01682_P001
			VviSOT14	IPR000863	Sulfotransferase domain	Vitvi13g04027_P001
			VviSOT15	IPR000863	Sulfotransferase domain	Vitvi13g04453_P001
			VviSOT16	IPR000863	Sulfotransferase domain	Vitvi13g04463_P001
			VviSOT17	IPR000863	Sulfotransferase domain	Vitvi13g04474_P001
			VviSOT18	IPR000863	Sulfotransferase domain	Vitvi15g00465_P001
			VviSOT19	IPR000863	Sulfotransferase domain	Vitvi17g00454_P001
			VviSOT20	IPR000863	Sulfotransferase domain	Vitvi17g00460_P001
			VviSOT21	IPR000863	Sulfotransferase domain	Vitvi17g00461_P001
			VviSOT22	IPR000863	Sulfotransferase domain	Vitvi17g00464_P001
			VviSOT23	IPR000863	Sulfotransferase domain	Vitvi17g01030_P001
			VviSOT24	IPR000863	Sulfotransferase domain	Vitvi17g04131_P001
			VviSOT26	IPR000863	Sulfotransferase domain	Vitvi18g01708_P001
			VviSOT27	IPR000863	Sulfotransferase domain	Vitvi18g01711_P001
8	Solanum lycopersicum	TPST	SlySOT29	IPR010635	Heparan sulphate 6-sulfotransferase/Protein-tyrosine sulfotransferase	Solyc11g069520.2.1
		NFST	SlySOT1	IPR052796	Nodulation factor sulfotransferase	Solyc01g108510.3.1
			SlySOT3	IPR052796	Nodulation factor sulfotransferase	Solyc02g090620.3.1
			SlySOT6	IPR052796	Nodulation factor sulfotransferase	Solyc03g044510.3.1
			SlySOT23	IPR052796	Nodulation factor sulfotransferase	Solyc10g050870.3.1
			SlySOT31	IPR052796	Nodulation factor sulfotransferase	Solyc12g088910.3.1
		SULT	SlySOT2	IPR000863	Sulfotransferase domain	Solyc02g077620.1.1
			SlySOT4	IPR000863	Sulfotransferase domain	Solyc03g006043.1.1
			SlySOT5	IPR000863	Sulfotransferase domain	Solyc03g006047.1.1
			SlySOT7	IPR000863	Sulfotransferase domain	Solyc03g093620.1.1
			SlySOT8	IPR000863	Sulfotransferase domain	Solyc03g114800.1.1
			SlySOT9	IPR000863	Sulfotransferase domain	Solyc04g028380.1.1
			SlySOT10	IPR000863	Sulfotransferase domain	Solyc04g028410.1.1
			SlySOT11	IPR000863	Sulfotransferase domain	Solyc05g011870.1.1
			SlySOT12	IPR000863	Sulfotransferase domain	Solyc05g011887.1.1
			SlySOT13	IPR000863	Sulfotransferase domain	Solyc05g011890.1.1
			SlySOT14	IPR000863	Sulfotransferase domain	Solyc05g011900.1.1
			SlySOT15	IPR000863	Sulfotransferase domain	Solyc05g012955.1.1
			SlySOT16	IPR000863	Sulfotransferase domain	Solyc05g013010.3.1
			SlySOT17	IPR000863	Sulfotransferase domain	Solyc05g047470.1.1
			SlySOT18	IPR000863	Sulfotransferase domain	Solyc05g047485.1.1
			SlySOT19	IPR000863	Sulfotransferase domain	Solyc05g047510.3.1
			SlySOT20	IPR000863	Sulfotransferase domain	Solyc09g055500.1.1
			SlySOT21	IPR000863	Sulfotransferase domain	Solyc09g057883.1.1
			SlySOT22	IPR000863	Sulfotransferase domain	Solyc10g019200.3.1
			SlySOT24	IPR000863	Sulfotransferase domain	Solyc11g027800.1.1
			SlySOT25	IPR000863	Sulfotransferase domain	Solyc11g050930.1.1
			SlySOT26	IPR000863	Sulfotransferase domain	Solyc11g051090.1.1
			SlySOT27	IPR000863	Sulfotransferase domain	Solyc11g067320.1.1
			SlySOT28	IPR000863	Sulfotransferase domain	Solyc11g067343.1.1
			SlySOT30	IPR000863	Sulfotransferase domain	Solyc12g021150.1.1
9	Oryza sativa	TPST	OsaSOT8	IPR010635	Heparan sulphate 6-sulfotransferase/Protein-tyrosine sulfotransferase	LOC_Os06g06370.1
		NFST	OsaSOT2	IPR052796	Nodulation factor sulfotransferase	LOC_Os01g57550.1
			OsaSOT4	IPR052796	Nodulation factor sulfotransferase	LOC_Os03g24910.1
			OsaSOT5	IPR052796	Nodulation factor sulfotransferase	LOC_Os03g27760.1
		SULT	OsaSOT1	IPR000863	Sulfotransferase domain	LOC_Os01g20950.1
			OsaSOT3	IPR000863	Sulfotransferase domain	LOC_Os02g45890.1
			OsaSOT6	IPR000863	Sulfotransferase domain	LOC_Os04g29000.1
			OsaSOT7	IPR000863	Sulfotransferase domain	LOC_Os04g44460.1
			OsaSOT9	IPR000863	Sulfotransferase domain	LOC_Os06g14220.1
			OsaSOT10	IPR000863	Sulfotransferase domain	LOC_Os06g42120.1
			OsaSOT11	IPR000863	Sulfotransferase domain	LOC_Os07g05460.1
			OsaSOT12	IPR000863	Sulfotransferase domain	LOC_Os07g41460.1
			OsaSOT13	IPR000863	Sulfotransferase domain	LOC_Os08g14180.1
			OsaSOT14	IPR000863	Sulfotransferase domain	LOC_Os08g14190.1
			OsaSOT15	IPR000863	Sulfotransferase domain	LOC_Os08g17520.1
			OsaSOT16	IPR000863	Sulfotransferase domain	LOC_Os08g20130.1
			OsaSOT17	IPR000863	Sulfotransferase domain	LOC_Os08g40330.1
			OsaSOT18	IPR000863	Sulfotransferase domain	LOC_Os08g40380.1
			OsaSOT19	IPR000863	Sulfotransferase domain	LOC_Os08g40390.1
			OsaSOT20	IPR000863	Sulfotransferase domain	LOC_Os09g08190.1
			OsaSOT21	IPR000863	Sulfotransferase domain	LOC_Os09g38239.1
			OsaSOT22	IPR000863	Sulfotransferase domain	LOC_Os10g11270.1
			OsaSOT23	IPR000863	Sulfotransferase domain	LOC_Os11g04530.1
			OsaSOT24	IPR000863	Sulfotransferase domain	LOC_Os11g04540.1
			OsaSOT25	IPR000863	Sulfotransferase domain	LOC_Os11g04550.1
			OsaSOT26	IPR000863	Sulfotransferase domain	LOC_Os11g15370.1
			OsaSOT27	IPR000863	Sulfotransferase domain	LOC_Os11g26390.1
			OsaSOT28	IPR000863	Sulfotransferase domain	LOC_Os11g30810.1
			OsaSOT29	IPR000863	Sulfotransferase domain	LOC_Os11g30910.1
			OsaSOT30	IPR000863	Sulfotransferase domain	LOC_Os12g04320.1
			OsaSOT31	IPR000863	Sulfotransferase domain	LOC_Os12g04340.1
			OsaSOT32	IPR000863	Sulfotransferase domain	LOC_Os12g04350.1
			OsaSOT33	IPR000863	Sulfotransferase domain	LOC_Os12g17160.1
10	Brachypodium distachyon	TPST	BdiSOT23	IPR010635	Heparan sulphate 6-sulfotransferase/Protein-tyrosine sulfotransferase	KQK19516
			BdiSOT32	IPR010635	Heparan sulphate 6-sulfotransferase/Protein-tyrosine sulfotransferase	PNT76489
		NFST	BdiSOT17	IPR052796	Nodulation factor sulfotransferase	KQK10099
			BdiSOT19	IPR052796	Nodulation factor sulfotransferase	KQK14944
			BdiSOT20	IPR052796	Nodulation factor sulfotransferase	KQK14945
			BdiSOT24	IPR052796	Nodulation factor sulfotransferase	KQK21401
			BdiSOT25	IPR052796	Nodulation factor sulfotransferase	KQK21580
			BdiSOT28	IPR052796	Nodulation factor sulfotransferase	PNT73005
			BdiSOT29	IPR052796	Nodulation factor sulfotransferase	PNT73006
			BdiSOT30	IPR052796	Nodulation factor sulfotransferase	PNT74653
			BdiSOT31	IPR052796	Nodulation factor sulfotransferase	PNT74654
			BdiSOT33	IPR052796	Nodulation factor sulfotransferase	PNT77286
			BdiSOT34	IPR052796	Nodulation factor sulfotransferase	PNT77287
			BdiSOT35	IPR052796	Nodulation factor sulfotransferase	PNT77369
		SULT	BdiSOT1	IPR000863	Sulfotransferase domain	KQJ81550
			BdiSOT2	IPR000863	Sulfotransferase domain	KQJ84430
			BdiSOT3	IPR000863	Sulfotransferase domain	KQJ87010
			BdiSOT4	IPR000863	Sulfotransferase domain	KQJ87017
			BdiSOT5	IPR000863	Sulfotransferase domain	KQJ91403
			BdiSOT6	IPR000863	Sulfotransferase domain	KQJ91404
			BdiSOT7	IPR000863	Sulfotransferase domain	KQJ93252
			BdiSOT8	IPR000863	Sulfotransferase domain	KQJ93530
			BdiSOT9	IPR000863	Sulfotransferase domain	KQJ93531
			BdiSOT10	IPR000863	Sulfotransferase domain	KQJ94260
			BdiSOT11	IPR000863	Sulfotransferase domain	KQK00632
			BdiSOT12	IPR000863	Sulfotransferase domain	KQK00800
			BdiSOT13	IPR000863	Sulfotransferase domain	KQK05162
			BdiSOT14	IPR000863	Sulfotransferase domain	KQK05175
			BdiSOT15	IPR000863	Sulfotransferase domain	KQK05176
			BdiSOT16	IPR000863	Sulfotransferase domain	KQK08397
			BdiSOT18	IPR000863	Sulfotransferase domain	KQK13483
			BdiSOT21	IPR000863	Sulfotransferase domain	KQK18715
			BdiSOT22	IPR000863	Sulfotransferase domain	KQK18716
			BdiSOT26	IPR000863	Sulfotransferase domain	KQK22523
			BdiSOT27	IPR000863	Sulfotransferase domain	PNT62859
11	Sorghum bicolor	TPST	SbiSOT19	IPR010635	Heparan sulphate 6-sulfotransferase/Protein-tyrosine sulfotransferase	OQU75868
		NFST	SbiSOT2	IPR052796	Nodulation factor sulfotransferase	EER92170
			SbiSOT3	IPR052796	Nodulation factor sulfotransferase	EER94811
			SbiSOT5	IPR052796	Nodulation factor sulfotransferase	EER97639
			SbiSOT13	IPR052796	Nodulation factor sulfotransferase	EES15410
			SbiSOT14	IPR052796	Nodulation factor sulfotransferase	KXG25647
			SbiSOT28	IPR052796	Nodulation factor sulfotransferase	OQU90364
			SbiSOT29	IPR052796	Nodulation factor sulfotransferase	OQU90365
		SULT	SbiSOT1	IPR000863	Sulfotransferase domain	EER91076
			SbiSOT4	IPR000863	Sulfotransferase domain	EER97516
			SbiSOT6	IPR000863	Sulfotransferase domain	EER99682
			SbiSOT7	IPR000863	Sulfotransferase domain	EES02043
			SbiSOT8	IPR000863	Sulfotransferase domain	EES04272
			SbiSOT9	IPR000863	Sulfotransferase domain	EES06304
			SbiSOT10	IPR000863	Sulfotransferase domain	EES08824
			SbiSOT11	IPR000863	Sulfotransferase domain	EES08978
			SbiSOT12	IPR000863	Sulfotransferase domain	EES11148
			SbiSOT15	IPR000863	Sulfotransferase domain	KXG28787
			SbiSOT16	IPR000863	Sulfotransferase domain	KXG28788
			SbiSOT17	IPR000863	Sulfotransferase domain	KXG29111
			SbiSOT18	IPR000863	Sulfotransferase domain	KXG34183
			SbiSOT20	IPR000863	Sulfotransferase domain	OQU80904
			SbiSOT21	IPR000863	Sulfotransferase domain	OQU83741
			SbiSOT22	IPR000863	Sulfotransferase domain	OQU84404
			SbiSOT23	IPR000863	Sulfotransferase domain	OQU85625
			SbiSOT24	IPR000863	Sulfotransferase domain	OQU88194
			SbiSOT25	IPR000863	Sulfotransferase domain	OQU88195
			SbiSOT26	IPR000863	Sulfotransferase domain	OQU88232
			SbiSOT27	IPR000863	Sulfotransferase domain	OQU88233
12	Zea mays	TPST	ZmaSOT9	IPR010635	Heparan sulphate 6-sulfotransferase/Protein-tyrosine sulfotransferase	Zm00001eb271200_P001
			ZmaSOT12	IPR010635	Heparan sulphate 6-sulfotransferase/Protein-tyrosine sulfotransferase	Zm00001eb376480_P001
		NFST	ZmaSOT1	IPR052796	Nodulation factor sulfotransferase	Zm00001eb019220_P001
			ZmaSOT2	IPR052796	Nodulation factor sulfotransferase	Zm00001eb034730_P001
			ZmaSOT11	IPR052796	Nodulation factor sulfotransferase	Zm00001eb329220_P001
			ZmaSOT13	IPR052796	Nodulation factor sulfotransferase	Zm00001eb392660_P002
			ZmaSOT14	IPR052796	Nodulation factor sulfotransferase	Zm00001eb394300_P001
		SULT	ZmaSOT3	IPR000863	Sulfotransferase domain	Zm00001eb053050_P001
			ZmaSOT4	IPR000863	Sulfotransferase domain	Zm00001eb122840_P001
			ZmaSOT5	IPR000863	Sulfotransferase domain	Zm00001eb141260_P001
			ZmaSOT6	IPR000863	Sulfotransferase domain	Zm00001eb141270_P001
			ZmaSOT7	IPR000863	Sulfotransferase domain	Zm00001eb141290_P001
			ZmaSOT8	IPR000863	Sulfotransferase domain	Zm00001eb187390_P001
			ZmaSOT10	IPR000863	Sulfotransferase domain	Zm00001eb327110_P001
13	Ananas comosus	TPST	AcoSOT1	IPR010635	Heparan sulphate 6-sulfotransferase/Protein-tyrosine sulfotransferase	XP_020080061.1
			AcoSOT13	IPR010635	Heparan sulphate 6-sulfotransferase/Protein-tyrosine sulfotransferase	XP_020106119.1
			AcoSOT14	IPR010635	Heparan sulphate 6-sulfotransferase/Protein-tyrosine sulfotransferase	XP_020106120.1
		NFST	AcoSOT3	IPR052796	Nodulation factor sulfotransferase	XP_020084700.1
			AcoSOT4	IPR052796	Nodulation factor sulfotransferase	XP_020084709.1
			AcoSOT5	IPR052796	Nodulation factor sulfotransferase	XP_020084715.1
			AcoSOT7	IPR052796	Nodulation factor sulfotransferase	XP_020086960.1
			AcoSOT8	IPR052796	Nodulation factor sulfotransferase	XP_020086961.1
			AcoSOT9	IPR052796	Nodulation factor sulfotransferase	XP_020086963.1
			AcoSOT10	IPR052796	Nodulation factor sulfotransferase	XP_020086964.1
			AcoSOT11	IPR052796	Nodulation factor sulfotransferase	XP_020086965.1
			AcoSOT12	IPR052796	Nodulation factor sulfotransferase	XP_020086966.1
			AcoSOT15	IPR052796	Nodulation factor sulfotransferase	XP_020108894.1
			AcoSOT16	IPR052796	Nodulation factor sulfotransferase	XP_020108895.1
			AcoSOT17	IPR052796	Nodulation factor sulfotransferase	XP_020108898.1
		SULT	AcoSOT2	IPR000863	Sulfotransferase domain	XP_020084032.1
			AcoSOT6	IPR000863	Sulfotransferase domain	XP_020084918.1
14	Musa acuminata	TPST	MacSOT2	IPR010635	Heparan sulphate 6-sulfotransferase/Protein-tyrosine sulfotransferase	GSMUA_Achr4P10000_001
		NFST	MacSOT1	IPR052796	Nodulation factor sulfotransferase	GSMUA_Achr1P21360_001
			MacSOT4	IPR052796	Nodulation factor sulfotransferase	GSMUA_Achr4P27680_001
			MacSOT8	IPR052796	Nodulation factor sulfotransferase	GSMUA_Achr6P10040_001
			MacSOT9	IPR052796	Nodulation factor sulfotransferase	GSMUA_Achr6P23690_001
			MacSOT12	IPR052796	Nodulation factor sulfotransferase	GSMUA_AchrUn_randomP15860_001
		SULT	MacSOT3	IPR000863	Sulfotransferase domain	GSMUA_Achr4P14500_001
			MacSOT5	IPR000863	Sulfotransferase domain	GSMUA_Achr4P29930_001
			MacSOT6	IPR000863	Sulfotransferase domain	GSMUA_Achr4P29940_001
			MacSOT7	IPR000863	Sulfotransferase domain	GSMUA_Achr4P29950_001
			MacSOT10	IPR000863	Sulfotransferase domain	GSMUA_Achr8P04290_001
			MacSOT11	IPR000863	Sulfotransferase domain	GSMUA_AchrUn_randomP14590_001
15	Elaeis guineensis	TPST	EguSOT13	IPR010635	Heparan sulphate 6-sulfotransferase/Protein-tyrosine sulfotransferase	XP_010935874.1
			EguSOT14	IPR010635	Heparan sulphate 6-sulfotransferase/Protein-tyrosine sulfotransferase	XP_010935878.1
			EguSOT23	IPR010635	Heparan sulphate 6-sulfotransferase/Protein-tyrosine sulfotransferase	XP_019709794.1
			EguSOT24	IPR010635	Heparan sulphate 6-sulfotransferase/Protein-tyrosine sulfotransferase	XP_019709795.2
		NFST	EguSOT1	IPR052796	Nodulation factor sulfotransferase	XP_010906433.1
			EguSOT2	IPR052796	Nodulation factor sulfotransferase	XP_010906434.1
			EguSOT3	IPR052796	Nodulation factor sulfotransferase	XP_010906435.1
			EguSOT4	IPR052796	Nodulation factor sulfotransferase	XP_010906436.1
			EguSOT9	IPR052796	Nodulation factor sulfotransferase	XP_010916651.1
			EguSOT10	IPR052796	Nodulation factor sulfotransferase	XP_010924019.2
			EguSOT11	IPR052796	Nodulation factor sulfotransferase	XP_010926372.1
			EguSOT12	IPR052796	Nodulation factor sulfotransferase	XP_010926373.1
			EguSOT20	IPR052796	Nodulation factor sulfotransferase	XP_019704486.1
			EguSOT26	IPR052796	Nodulation factor sulfotransferase	XP_029117126.1
		SULT	EguSOT5	IPR000863	Sulfotransferase domain	XP_010906702.1
			EguSOT6	IPR000863	Sulfotransferase domain	XP_010909196.1
			EguSOT7	IPR000863	Sulfotransferase domain	XP_010911932.1
			EguSOT8	IPR000863	Sulfotransferase domain	XP_010916164.2
			EguSOT15	IPR000863	Sulfotransferase domain	XP_010936423.1
			EguSOT16	IPR000863	Sulfotransferase domain	XP_010936424.1
			EguSOT17	IPR000863	Sulfotransferase domain	XP_010939140.1
			EguSOT18	IPR000863	Sulfotransferase domain	XP_010939220.2
			EguSOT19	IPR000863	Sulfotransferase domain	XP_010939222.1
			EguSOT21	IPR000863	Sulfotransferase domain	XP_019705195.1
			EguSOT22	IPR000863	Sulfotransferase domain	XP_019705197.1
			EguSOT25	IPR000863	Sulfotransferase domain	XP_019710654.1
			EguSOT27	IPR000863	Sulfotransferase domain	XP_029119199.1
			EguSOT28	IPR000863	Sulfotransferase domain	XP_029119200.1
16	Acorus tatarinowii	TPST	AtaSOT3	IPR010635	Heparan sulphate 6-sulfotransferase/Protein-tyrosine sulfotransferase	ATA11.19.t1
			AtaSOT5	IPR010635	Heparan sulphate 6-sulfotransferase/Protein-tyrosine sulfotransferase	ATA4.1841.t2
		NFST	AtaSOT2	IPR052796	Nodulation factor sulfotransferase	ATA1.1491.t2
			AtaSOT4	IPR052796	Nodulation factor sulfotransferase	ATA2.1856.t1
		SULT	AtaSOT1	IPR000863	Sulfotransferase domain	ATA1.1418.t1
			AtaSOT6	IPR000863	Sulfotransferase domain	ATA5.1196.t1
			AtaSOT7	IPR000863	Sulfotransferase domain	ATA7.930.t1
			AtaSOT8	IPR000863	Sulfotransferase domain	ATA7.960.t1
			AtaSOT9	IPR000863	Sulfotransferase domain	ATA7.962.t1
			AtaSOT10	IPR000863	Sulfotransferase domain	ATA7.994.t1
			AtaSOT11	IPR000863	Sulfotransferase domain	ATA7.997.t1.p1
17	Amborella trichopoda	TPST	AtrSOT3	IPR010635	Heparan sulphate 6-sulfotransferase/Protein-tyrosine sulfotransferase	Amtr07g0082
		NFST	AtrSOT2	IPR052796	Nodulation factor sulfotransferase	Amtr04g1786
			AtrSOT4	IPR052796	Nodulation factor sulfotransferase	Amtr08g1900
		SULT	AtrSOT1	IPR000863	Sulfotransferase domain	Amtr02g0638
			AtrSOT5	IPR000863	Sulfotransferase domain	Amtr12g1529
			AtrSOT6	IPR000863	Sulfotransferase domain	Amtr12g1532
			AtrSOT7	IPR000863	Sulfotransferase domain	Amtr12g1533
			AtrSOT8	IPR000863	Sulfotransferase domain	Amtr12g1535
18	Ginkgo biloba	TPST	GbiSOT3	IPR010635	Heparan sulphate 6-sulfotransferase/Protein-tyrosine sulfotransferase	GWHPBAVD003508
			GbiSOT4	IPR010635	Heparan sulphate 6-sulfotransferase/Protein-tyrosine sulfotransferase	GWHPBAVD003509
			GbiSOT6	IPR010635	Heparan sulphate 6-sulfotransferase/Protein-tyrosine sulfotransferase	GWHPBAVD008218
		NFST	GbiSOT8	IPR052796	Nodulation factor sulfotransferase	GWHPBAVD010081
			GbiSOT9	IPR052796	Nodulation factor sulfotransferase	GWHPBAVD012865
		SULT	GbiSOT7	IPR000863	Sulfotransferase domain	GWHPBAVD009101
			GbiSOT1	IPR000863	Sulfotransferase domain	GWHPBAVD001470
			GbiSOT2	IPR000863	Sulfotransferase domain	GWHPBAVD001911
			GbiSOT5	IPR000863	Sulfotransferase domain	GWHPBAVD005126
			GbiSOT10	IPR000863	Sulfotransferase domain	GWHPBAVD020524
			GbiSOT11	IPR040632	Sulfotransferase, S. mansonii-type	GWHPBAVD020794
			GbiSOT12	IPR000863	Sulfotransferase domain	GWHPBAVD024910
19	Cycas panzhihuaensis	TPST	CpaSOT1	IPR010635	Heparan sulphate 6-sulfotransferase/Protein-tyrosine sulfotransferase	CYCAS_006251
			CpaSOT3	IPR010635	Heparan sulphate 6-sulfotransferase/Protein-tyrosine sulfotransferase	CYCAS_012459
		NFST	CpaSOT2	IPR052796	Nodulation factor sulfotransferase	CYCAS_007388
			CpaSOT5	IPR052796	Nodulation factor sulfotransferase	CYCAS_015198
		SULT	CpaSOT4	IPR000863	Sulfotransferase domain	CYCAS_012781
20	Adiantum capillus-veneris	TPST	AcaSOT2	IPR010635	Heparan sulphate 6-sulfotransferase/Protein-tyrosine sulfotransferase	GWHPALOF006440
		NFST	AcaSOT5	IPR052796	Nodulation factor sulfotransferase	GWHPALOF019407
			AcaSOT6	IPR052796	Nodulation factor sulfotransferase	GWHPALOF019408
			AcaSOT7	IPR052796	Nodulation factor sulfotransferase	GWHPALOF022278
		SULT	AcaSOT1	IPR040632	Sulfotransferase, S. mansonii-type	GWHPALOF001089
			AcaSOT3	IPR040632	Sulfotransferase, S. mansonii-type	GWHPALOF008977
			AcaSOT4	IPR040632	Sulfotransferase, S. mansonii-type	GWHPALOF010058
			AcaSOT8	IPR000863	Sulfotransferase domain	GWHPALOF029245
21	Selaginella moellendorffii	TPST	SmoSOT2	IPR010635	Heparan sulphate 6-sulfotransferase/Protein-tyrosine sulfotransferase	EFJ14648
			SmoSOT4	IPR010635	Heparan sulphate 6-sulfotransferase/Protein-tyrosine sulfotransferase	EFJ26310
		NFST	SmoSOT1	IPR052796	Nodulation factor sulfotransferase	EFJ08924
			SmoSOT3	IPR052796	Nodulation factor sulfotransferase	EFJ17403
			SmoSOT5	IPR052796	Nodulation factor sulfotransferase	EFJ29778
			SmoSOT6	IPR052796	Nodulation factor sulfotransferase	EFJ35075
22	Physcomitrella patens	TPST	PpaSOT2	IPR010635	Heparan sulphate 6-sulfotransferase/Protein-tyrosine sulfotransferase	Pp6c16_610V6.1
		NFST	PpaSOT1	IPR052796	Nodulation factor sulfotransferase	Pp6c16_1250V6.1
			PpaSOT3	IPR052796	Nodulation factor sulfotransferase	Pp6c25_10840V6.1
			PpaSOT4	IPR052796	Nodulation factor sulfotransferase	Pp6c5_12610V6.1
			PpaSOT5	IPR052796	Nodulation factor sulfotransferase	Pp6c6_2390V6.1
23	Marchantia polymorpha	TPST	MpoSOT2	IPR010635	Heparan sulphate 6-sulfotransferase/Protein-tyrosine sulfotransferase	Mapoly0061s0093.1.p
		NFST	MpoSOT1	IPR052796	Nodulation factor sulfotransferase	Mapoly0016s0189.1.p
24	Chara braunii	TPST	CbrSOT1	IPR010635	Heparan sulphate 6-sulfotransferase/Protein-tyrosine sulfotransferase	GBG65644
			CbrSOT2	IPR037359	Heparan sulfate sulfotransferase	GBG92087
25	Klebsormidium nitens	NFST	KniSOT3	IPR052796	Nodulation factor sulfotransferase	GAQ86632.1
			KniSOT2	IPR052796	Nodulation factor sulfotransferase	GAQ84033.1
		SULT	KniSOT1	IPR040632	Sulfotransferase, S. mansonii-type	GAQ83301.1
26	Volvox carteri	CHST	VcaSOT1	IPR052654	Chondroitin Sulfate Sulfotransferase	Vocar.0001s1734.1.p
			VcaSOT3	IPR052654	Chondroitin Sulfate Sulfotransferase	Vocar.0003s0508.1.p
			VcaSOT4	IPR052654	Chondroitin Sulfate Sulfotransferase	Vocar.0004s0027.1.p
			VcaSOT5	IPR052654	Chondroitin Sulfate Sulfotransferase	Vocar.0004s0028.1.p
			VcaSOT6	IPR052654	Chondroitin Sulfate Sulfotransferase	Vocar.0004s0031.1.p
			VcaSOT14	IPR052654	Chondroitin Sulfate Sulfotransferase	Vocar.0024s0038.1.p
			VcaSOT17	IPR052654	Chondroitin Sulfate Sulfotransferase	Vocar.0044s0062.1.p
			VcaSOT19	IPR052654	Chondroitin Sulfate Sulfotransferase	Vocar.0117s0003.1.p
			VcaSOT20	IPR052654	Chondroitin Sulfate Sulfotransferase	Vocar.0194s0001.1.p
		TPST	VcaSOT7	IPR010635	Heparan sulphate 6-sulfotransferase/Protein-tyrosine sulfotransferase	Vocar.0007s0282.1.p
			VcaSOT8	IPR037359	Heparan sulfate sulfotransferase	Vocar.0011s0199.1.p
			VcaSOT9	IPR037359	Heparan sulfate sulfotransferase	Vocar.0011s0206.1.p
			VcaSOT10	IPR037359	Heparan sulfate sulfotransferase	Vocar.0011s0295.1.p
			VcaSOT12	IPR037359	Heparan sulfate sulfotransferase	Vocar.0015s0067.1.p
			VcaSOT13	IPR010635	Heparan sulphate 6-sulfotransferase/Protein-tyrosine sulfotransferase	Vocar.0015s0294.1.p
			VcaSOT15	IPR037359	Heparan sulfate sulfotransferase	Vocar.0027s0063.1.p
			VcaSOT16	IPR026634	Protein-tyrosine sulfotransferase-like	Vocar.0043s0011.1.p
		SULT	VcaSOT2	IPR005331	Sulfotransferase	Vocar.0003s0243.1.p
			VcaSOT11	PF13469	Sulfotransferase family	Vocar.0014s0272.1.p
			VcaSOT18	IPR040632	Sulfotransferase, S. mansonii-type	Vocar.0079s0022.1.p
27	Chlamydomonas reinhardtii	CHST	CreSOT10	IPR052654	Chondroitin Sulfate Sulfotransferase	Cre09.g393321_4532.1.p
			CreSOT15	IPR052654	Chondroitin Sulfate Sulfotransferase	Cre16.g660390_4532.1.p
			CreSOT16	IPR052654	Chondroitin Sulfate Sulfotransferase	Cre17.g725950_4532.1.p
			CreSOT6	IPR052654	Chondroitin Sulfate Sulfotransferase	Cre04.g230732_4532.1.p
			CreSOT8	IPR052654	Chondroitin Sulfate Sulfotransferase	Cre09.g387250_4532.1.p
		TPST	CreSOT1	IPR010635	Heparan sulphate 6-sulfotransferase/Protein-tyrosine sulfotransferase	Cre01.g022600_4532.1.p
			CreSOT12	IPR037359	Heparan sulfate sulfotransferase	Cre09.g414550_4532.1.p
			CreSOT13	IPR037359	Heparan sulfate sulfotransferase	Cre10.g455231_4532.1.p
			CreSOT14	IPR026634	Protein-tyrosine sulfotransferase-like	Cre10.g465450_4532.1.p
			CreSOT2	IPR037359	Heparan sulfate sulfotransferase	Cre01.g055440_4532.1.p
			CreSOT3	IPR010635	Heparan sulphate 6-sulfotransferase/Protein-tyrosine sulfotransferase	Cre03.g181000_4532.1.p
			CreSOT4	IPR037359	Heparan sulfate sulfotransferase	Cre03.g200767_4532.1.p
			CreSOT5	IPR037359	Heparan sulfate sulfotransferase	Cre03.g200879_4532.1.p
			CreSOT7	IPR037359	Heparan sulfate sulfotransferase	Cre08.g376650_4532.1.p
			CreSOT9	IPR037359	Heparan sulfate sulfotransferase	Cre09.g393000_4532.1.p
		SULT	CreSOT11	IPR000863	Sulfotransferase domain	Cre09.g401960_4532.1.p
			CreSOT17	PF13469	Sulfotransferase family	Cre46.g761047_4532.1.p
28	Cymbomonas tetramitiformis	CHST	CteSOT13	IPR009729	Galactose-3-O-sulfotransferase	KAK3246223.1
			CteSOT21	IPR009729	Galactose-3-O-sulfotransferase	KAK3256761.1
			CteSOT22	IPR009729	Galactose-3-O-sulfotransferase	KAK3256762.1
			CteSOT23	IPR009729	Galactose-3-O-sulfotransferase	KAK3256763.1
			CteSOT32	IPR052654	Chondroitin Sulfate Sulfotransferase	KAK3264209.1
			CteSOT33	IPR052654	Chondroitin Sulfate Sulfotransferase	KAK3264210.1
			CteSOT40	IPR052654	Chondroitin Sulfate Sulfotransferase	KAK3267636.1
			CteSOT41	IPR052654	Chondroitin Sulfate Sulfotransferase	KAK3268393.1
			CteSOT43	IPR018011	Carbohydrate sulfotransferase 8-10	KAK3269477.1
			CteSOT52	IPR051135	Gal/GlcNAc/GalNAc Sulfotransferase	KAK3280482.1
			CteSOT60	IPR052654	Chondroitin Sulfate Sulfotransferase	KAK3284289.1
		TPST	CteSOT1	IPR010635	Heparan sulphate 6-sulfotransferase/Protein-tyrosine sulfotransferase	KAK3233363.1
			CteSOT2	IPR010635	Heparan sulphate 6-sulfotransferase/Protein-tyrosine sulfotransferase	KAK3233364.1
			CteSOT5	IPR010635	Heparan sulphate 6-sulfotransferase/Protein-tyrosine sulfotransferase	KAK3240789.1
			CteSOT7	IPR037359	Heparan sulfate sulfotransferase	KAK3242527.1
			CteSOT8	IPR037359	Heparan sulfate sulfotransferase	KAK3242677.1
			CteSOT10	IPR010635	Heparan sulphate 6-sulfotransferase/Protein-tyrosine sulfotransferase	KAK3245428.1
			CteSOT20	IPR037359	Heparan sulfate sulfotransferase	KAK3256541.1
			CteSOT25	IPR037359	Heparan sulfate sulfotransferase	KAK3260452.1
			CteSOT27	IPR007734	Heparan sulphate 2-O-sulfotransferase	KAK3263429.1
			CteSOT34	IPR037359	Heparan sulfate sulfotransferase	KAK3264998.1
			CteSOT35	IPR037359	Heparan sulfate sulfotransferase	KAK3265356.1
			CteSOT36	IPR010635	Heparan sulphate 6-sulfotransferase/Protein-tyrosine sulfotransferase	KAK3265682.1
			CteSOT37	IPR010635	Heparan sulphate 6-sulfotransferase/Protein-tyrosine sulfotransferase	KAK3265683.1
			CteSOT38	IPR010635	Heparan sulphate 6-sulfotransferase/Protein-tyrosine sulfotransferase	KAK3267475.1
			CteSOT39	IPR010635	Heparan sulphate 6-sulfotransferase/Protein-tyrosine sulfotransferase	KAK3267616.1
			CteSOT44	IPR010635	Heparan sulphate 6-sulfotransferase/Protein-tyrosine sulfotransferase	KAK3270883.1
			CteSOT45	IPR010635	Heparan sulphate 6-sulfotransferase/Protein-tyrosine sulfotransferase	KAK3270884.1
			CteSOT46	IPR037359	Heparan sulfate sulfotransferase	KAK3275436.1
			CteSOT49	IPR037359	Heparan sulfate sulfotransferase	KAK3278544.1
			CteSOT50	IPR037359	Heparan sulfate sulfotransferase	KAK3278545.1
			CteSOT63	IPR037359	Heparan sulfate sulfotransferase	KAK3286383.1
		NFST	CteSOT48	IPR052796	Nodulation factor sulfotransferase	KAK3277677.1
		SULT	CteSOT3	IPR040632	Sulfotransferase, S. mansonii-type	KAK3236878.1
			CteSOT4	IPR040632	Sulfotransferase, S. mansonii-type	KAK3236970.1
			CteSOT6	IPR010262	Arylsulfotransferase, bacteria	KAK3240834.1
			CteSOT9	IPR040632	Sulfotransferase, S. mansonii-type	KAK3243490.1
			CteSOT11	IPR000863	Sulfotransferase domain	KAK3245585.1
			CteSOT12	IPR000863	Sulfotransferase domain	KAK3245586.1
			CteSOT14	IPR000863	Sulfotransferase domain	KAK3247923.1
			CteSOT15	IPR010262	Arylsulfotransferase, bacteria	KAK3250244.1
			CteSOT16	IPR040632	Sulfotransferase, S. mansonii-type	KAK3252393.1
			CteSOT17	IPR053143	Arylsulfate Sulfotransferase	KAK3252676.1
			CteSOT18	PF13469	Sulfotransferase family	KAK3253572.1
			CteSOT19	IPR000863	Sulfotransferase domain	KAK3255402.1
			CteSOT24	IPR005331	Sulfotransferase	KAK3257888.1
			CteSOT26	IPR000863	Sulfotransferase domain	KAK3260502.1
			CteSOT28	IPR010262	Arylsulfotransferase, bacteria	KAK3263591.1
			CteSOT29	IPR053143	Arylsulfate Sulfotransferase	KAK3263592.1
			CteSOT30	IPR000863	Sulfotransferase domain	KAK3263661.1
			CteSOT31	IPR000863	Sulfotransferase domain	KAK3263662.1
			CteSOT42	IPR000863	Sulfotransferase domain	KAK3268925.1
			CteSOT47	IPR005331	Sulfotransferase	KAK3276098.1
			CteSOT51	IPR005331	Sulfotransferase	KAK3278901.1
			CteSOT53	IPR053143	Arylsulfate Sulfotransferase	KAK3281715.1
			CteSOT54	IPR053143	Arylsulfate Sulfotransferase	KAK3282619.1
			CteSOT55	IPR005331	Sulfotransferase	KAK3283311.1
			CteSOT56	IPR040632	Sulfotransferase, S. mansonii-type	KAK3283433.1
			CteSOT57	IPR040632	Sulfotransferase, S. mansonii-type	KAK3283434.1
			CteSOT58	PF19798	Sulfotransferase domain	KAK3283453.1
			CteSOT59	IPR000863	Sulfotransferase domain	KAK3284264.1
			CteSOT61	IPR000863	Sulfotransferase domain	KAK3284838.1
			CteSOT62	IPR000863	Sulfotransferase domain	KAK3285241.1
			CteSOT64	IPR000863	Sulfotransferase domain	KAK3286899.1
			CteSOT65	IPR040632	Sulfotransferase, S. mansonii-type	KAK3288602.1
			CteSOT66	IPR010262	Arylsulfotransferase, bacteria	KAK3288921.1
29	Gracilariopsis chorda	CHST	GchSOT3	IPR009729	Galactose-3-O-sulfotransferase	PXF41746.1
			GchSOT6	IPR018011	Carbohydrate sulfotransferase 8-10	PXF48490.1
			GchSOT7	IPR018011	Carbohydrate sulfotransferase 8-10	PXF42290.1
			GchSOT9	IPR018011	Carbohydrate sulfotransferase 8-10	PXF49857.1
		SULT	GchSOT1	IPR000863	Sulfotransferase domain	PXF41693.1
			GchSOT2	IPR000863	Sulfotransferase domain	PXF40152.1
			GchSOT4	IPR005331	Sulfotransferase	PXF48970.1
			GchSOT5	IPR005331	Sulfotransferase	PXF49324.1
			GchSOT8	IPR005331	Sulfotransferase	PXF46625.1
			GchSOT10	IPR005331	Sulfotransferase	PXF45114.1
			GchSOT11	IPR000863	Sulfotransferase domain	PXF49311.1
			GchSOT12	IPR005331	Sulfotransferase	PXF49701.1
30	Chondrus crispus	CHST	CcrSOT2	IPR009729	Galactose-3-O-sulfotransferase	CDF34294
			CcrSOT5	IPR018011	Carbohydrate sulfotransferase 8-10	CDF38105
			CcrSOT10	IPR018011	Carbohydrate sulfotransferase 8-10	CDF41388
			CcrSOT12	IPR018011	Carbohydrate sulfotransferase 8-10	CDF77429
		TPST	CcrSOT8	IPR037359	Heparan sulfate sulfotransferase	CDF39397
		SULT	CcrSOT1	IPR005331	Sulfotransferase	CDF32968
			CcrSOT3	IPR005331	Sulfotransferase	CDF37265
			CcrSOT4	IPR000863	Sulfotransferase domain	CDF38057
			CcrSOT6	IPR005331	Sulfotransferase	CDF38265
			CcrSOT7	IPR000863	Sulfotransferase domain	CDF38906
			CcrSOT9	IPR005331	Sulfotransferase	CDF41276
			CcrSOT11	IPR005331	Sulfotransferase	CDF41395

## Sheet: Table S2
Supplementary Table S2. NFSTs under IPR052796 searched in the InterPro database.
Accession	Source Database	Name	Tax ID	Tax Name	Length	Entry Accession	Matches
A0A014N840	unreviewed	Sulfotransferase	69222	Erwinia mallotivora	344	IPR052796	242..343
A0A022QCP3	unreviewed	Sulfotransferase	4155	Erythranthe guttata	229	IPR052796	4..229
A0A022QDQ7	unreviewed	Sulfotransferase	4155	Erythranthe guttata	109	IPR052796	1..107
A0A022RDA6	unreviewed	Sulfotransferase	4155	Erythranthe guttata	347	IPR052796	2..345
A0A022RGB5	unreviewed	Sulfotransferase	4155	Erythranthe guttata	345	IPR052796	2..343
A0A022RSB9	unreviewed	Uncharacterized protein	4155	Erythranthe guttata	337	IPR052796	2..335
A0A059AMK1	unreviewed	Sulfotransferase	71139	Eucalyptus grandis	344	IPR052796	3..342
A0A059AMK9	unreviewed	Sulfotransferase	71139	Eucalyptus grandis	342	IPR052796	3..342
A0A059AN08	unreviewed	Sulfotransferase	71139	Eucalyptus grandis	302	IPR052796	3..292
A0A059AZW4	unreviewed	Sulfotransferase	71139	Eucalyptus grandis	350	IPR052796	9..343
A0A060I7Q1	unreviewed	Sulfotransferase nodulation protein NodH	1432050	Rhizobium etli bv. mimosae str. IE4771	253	IPR052796	10..43
A0A061DGC3	unreviewed	Sulfotransferase	3641	Theobroma cacao	346	IPR052796	2..346
A0A061DHT5	unreviewed	P-loop containing nucleoside triphosphate hydrolases superfamily protein isoform 4	3641	Theobroma cacao	296	IPR052796	2..288
A0A061DN10	unreviewed	Sulfotransferase	3641	Theobroma cacao	345	IPR052796	2..345
A0A061DZN1	unreviewed	P-loop containing nucleoside triphosphate hydrolases superfamily protein	3641	Theobroma cacao	344	IPR052796	3..342
A0A061FCU9	unreviewed	P-loop containing nucleoside triphosphate hydrolases superfamily protein	3641	Theobroma cacao	363	IPR052796	16..361
A0A067E5H3	unreviewed	Sulfotransferase	2711	Citrus sinensis	197	IPR052796	2..176
A0A067GKU6	unreviewed	Sulfotransferase	2711	Citrus sinensis	164	IPR052796	7..164
A0A067GVF4	unreviewed	Sulfotransferase	2711	Citrus sinensis	200	IPR052796	1..198
A0A067GX26	unreviewed	Sulfotransferase	2711	Citrus sinensis	289	IPR052796	1..287
A0A067JJK2	unreviewed	Uncharacterized protein	180498	Jatropha curcas	344	IPR052796	3..342
A0A067KJ99	unreviewed	Sulfotransferase	180498	Jatropha curcas	342	IPR052796	2..342
A0A068TMF6	unreviewed	Uncharacterized protein	49390	Coffea canephora	343	IPR052796	2..341
A0A068TZ82	unreviewed	Sulfotransferase	49390	Coffea canephora	316	IPR052796	1..316
A0A068U2D0	unreviewed	Uncharacterized protein	49390	Coffea canephora	342	IPR052796	3..342
A0A068V2G6	unreviewed	Sulfotransferase	49390	Coffea canephora	343	IPR052796	13..341
A0A068VLC7	unreviewed	DH200=94 genomic scaffold, scaffold_3886	49390	Coffea canephora	103	IPR052796	29..88
A0A072VDF3	unreviewed	P-loop nucleoside triphosphate hydrolase superfamily protein	3880	Medicago truncatula	346	IPR052796	7..345
A0A078FVC6	unreviewed	(rape) hypothetical protein	3708	Brassica napus	129	IPR052796	1..61
A0A078FYA9	unreviewed	Sulfotransferase	3708	Brassica napus	332	IPR052796	3..332
A0A078G213	unreviewed	BnaC05g08800D protein	3708	Brassica napus	129	IPR052796	36..128
A0A078GCD7	unreviewed	Sulfotransferase	3708	Brassica napus	341	IPR052796	3..341
A0A078HFW8	unreviewed	Sulfotransferase	3708	Brassica napus	344	IPR052796	13..342
A0A078JHU2	unreviewed	BnaC08g47320D protein	3708	Brassica napus	181	IPR052796	1..61
A0A087GWQ9	unreviewed	Sulfotransferase	50452	Arabis alpina	337	IPR052796	3..337
A0A090DNH4	unreviewed	Nodulation protein H	69974	Mesorhizobium plurifarium	255	IPR052796	158..243
A0A090DSM3	unreviewed	Nodulation protein H	408180	Mesorhizobium sp. ORS 3324	255	IPR052796	158..243
A0A090EU00	unreviewed	Nodulation protein H	69974	Mesorhizobium plurifarium	264	IPR052796	158..243
A0A090FAF0	unreviewed	Nodulation protein H	1505946	Mesorhizobium sp. SOD10	264	IPR052796	158..243
A0A090FIC9	unreviewed	Nodulation protein H	408184	Mesorhizobium sp. ORS 3359	255	IPR052796	158..243
A0A090FZS3	unreviewed	Nodulation protein H	69974	Mesorhizobium plurifarium	255	IPR052796	9..124
A0A094RUS4	unreviewed	Sulfotransferase	78398	Pectobacterium odoriferum	344	IPR052796	244..344
A0A0A0K6M1	unreviewed	Sulfotransferase	3659	Cucumis sativus	344	IPR052796	10..342
A0A0A0KJJ2	unreviewed	Sulfotransferase	3659	Cucumis sativus	340	IPR052796	2..340
A0A0A9B9J5	unreviewed	Sulfotransferase	35708	Arundo donax	237	IPR052796	1..234
A0A0A9CNH9	unreviewed	Sulfotransferase	35708	Arundo donax	71	IPR052796	1..69
A0A0A9D9D7	unreviewed	Sulfotransferase	35708	Arundo donax	354	IPR052796	4..281
A0A0A9DFN4	unreviewed	Uncharacterized protein	35708	Arundo donax	151	IPR052796	4..151
A0A0A9DHQ9	unreviewed	Uncharacterized protein	35708	Arundo donax	343	IPR052796	4..341
A0A0A9DJM8	unreviewed	Sulfotransferase	35708	Arundo donax	71	IPR052796	1..68
A0A0A9F5Y3	unreviewed	Sulfotransferase	35708	Arundo donax	173	IPR052796	1..171
A0A0B0MP10	unreviewed	Sulfotransferase	29729	Gossypium arboreum	308	IPR052796	1..304
A0A0B0N9J4	unreviewed	Nodulation H	29729	Gossypium arboreum	344	IPR052796	2..342
A0A0B0PAQ4	unreviewed	Sulfotransferase	29729	Gossypium arboreum	316	IPR052796	45..316
A0A0B2PJV3	unreviewed	Sulfotransferase	3848	Glycine soja	351	IPR052796	5..349
A0A0B2QXR3	unreviewed	Sulfotransferase	3848	Glycine soja	339	IPR052796	6..337
A0A0B2S018	unreviewed	Nodulation protein H	3848	Glycine soja	344	IPR052796	12..342
A0A0B2SP48	unreviewed	Sulfotransferase	3848	Glycine soja	330	IPR052796	3..327
A0A0B4X6R8	unreviewed	Sulfotransferase nodulation protein NodH	1041138	Rhizobium gallicum bv. gallicum R602sp	248	IPR052796	10..124
A0A0B8NXU7	unreviewed	Sulfotransferase domain-containing protein	1481914	Vibrio ishigakensis	257	IPR052796	38..255
A0A0D2MI97	unreviewed	Sulfotransferase	29730	Gossypium raimondii	286	IPR052796	2..286
A0A0D2PCU9	unreviewed	Sulfotransferase	29730	Gossypium raimondii	205	IPR052796	2..178
A0A0D2PMS5	unreviewed	Sulfotransferase	29730	Gossypium raimondii	257	IPR052796	2..235
A0A0D2QM51	unreviewed	Sulfotransferase	29730	Gossypium raimondii	343	IPR052796	2..343
A0A0D2QWU0	unreviewed	Sulfotransferase	29730	Gossypium raimondii	337	IPR052796	5..337
A0A0D2R7S8	unreviewed	Sulfotransferase	29730	Gossypium raimondii	301	IPR052796	2..289
A0A0D2RFD5	unreviewed	Sulfotransferase	29730	Gossypium raimondii	258	IPR052796	2..238
A0A0D2S823	unreviewed	Uncharacterized protein	29730	Gossypium raimondii	344	IPR052796	5..342
A0A0D2SHC8	unreviewed	Sulfotransferase	29730	Gossypium raimondii	252	IPR052796	5..231
A0A0D2SNS6	unreviewed	Sulfotransferase	29730	Gossypium raimondii	345	IPR052796	2..345
A0A0D2SNS9	unreviewed	Sulfotransferase	29730	Gossypium raimondii	307	IPR052796	2..291
A0A0D2STJ4	unreviewed	Uncharacterized protein	29730	Gossypium raimondii	311	IPR052796	1..309
A0A0D2SZ61	unreviewed	Sulfotransferase	29730	Gossypium raimondii	185	IPR052796	2..175
A0A0D2T5Y4	unreviewed	Sulfotransferase	29730	Gossypium raimondii	337	IPR052796	2..337
A0A0D2TIW4	unreviewed	Sulfotransferase	29730	Gossypium raimondii	260	IPR052796	2..239
A0A0D2TUM4	unreviewed	Sulfotransferase	29730	Gossypium raimondii	242	IPR052796	1..240
A0A0D2TVN1	unreviewed	Uncharacterized protein	29730	Gossypium raimondii	344	IPR052796	2..342
A0A0D2UR47	unreviewed	Sulfotransferase	29730	Gossypium raimondii	335	IPR052796	11..335
A0A0D3AAX4	unreviewed	Uncharacterized protein	109376	Brassica oleracea var. oleracea	152	IPR052796	29..116
A0A0D3BDT5	unreviewed	Sulfotransferase	109376	Brassica oleracea var. oleracea	344	IPR052796	13..342
A0A0D3D3Y6	unreviewed	Sulfotransferase	109376	Brassica oleracea var. oleracea	344	IPR052796	13..342
A0A0D3DDT8	unreviewed	Sulfotransferase	109376	Brassica oleracea var. oleracea	336	IPR052796	3..335
A0A0D3DRZ6	unreviewed	Sulfotransferase	109376	Brassica oleracea var. oleracea	329	IPR052796	3..329
A0A0D3EES1	unreviewed	Uncharacterized protein	109376	Brassica oleracea var. oleracea	181	IPR052796	1..62
A0A0D3EUV1	unreviewed	Sulfotransferase	65489	Oryza barthii	358	IPR052796	13..357
A0A0D3FIS7	unreviewed	Sulfotransferase	65489	Oryza barthii	339	IPR052796	4..336
A0A0D3FJF6	unreviewed	Sulfotransferase	65489	Oryza barthii	362	IPR052796	29..360
A0A0D3FJF7	unreviewed	Sulfotransferase	65489	Oryza barthii	310	IPR052796	29..305
A0A0D3GU68	unreviewed	Sulfotransferase	65489	Oryza barthii	337	IPR052796	4..334
A0A0D6ABC0	unreviewed	Sulfotransferase	1615909	Geminocystis sp. NIES-3708	257	IPR052796	107..256
A0A0D9V6J8	unreviewed	Sulfotransferase	77586	Leersia perrieri	379	IPR052796	55..358
A0A0D9VFJ6	unreviewed	Sulfotransferase	77586	Leersia perrieri	362	IPR052796	182..326
A0A0D9VFJ7	unreviewed	Sulfotransferase	77586	Leersia perrieri	353	IPR052796	182..323
A0A0D9VUA4	unreviewed	Uncharacterized protein	77586	Leersia perrieri	339	IPR052796	3..337
A0A0D9VUV3	unreviewed	Sulfotransferase	77586	Leersia perrieri	369	IPR052796	21..367
A0A0D9X260	unreviewed	Sulfotransferase	77586	Leersia perrieri	318	IPR052796	15..317
A0A0D9X261	unreviewed	Sulfotransferase	77586	Leersia perrieri	359	IPR052796	15..357
A0A0D9YFW6	unreviewed	Sulfotransferase	40148	Oryza glumipatula	358	IPR052796	12..357
A0A0D9Z7R0	unreviewed	Sulfotransferase	40148	Oryza glumipatula	366	IPR052796	29..363
A0A0D9Z8G4	unreviewed	Sulfotransferase	40148	Oryza glumipatula	369	IPR052796	38..367
A0A0D9Z8G5	unreviewed	Sulfotransferase	40148	Oryza glumipatula	363	IPR052796	31..361
A0A0E0ANG6	unreviewed	Sulfotransferase	40148	Oryza glumipatula	337	IPR052796	4..334
A0A0E0C8L6	unreviewed	Sulfotransferase	40149	Oryza meridionalis	358	IPR052796	13..357
A0A0E0D0Y4	unreviewed	Sulfotransferase	40149	Oryza meridionalis	652	IPR052796	326..649
A0A0E0D0Y5	unreviewed	Sulfotransferase	40149	Oryza meridionalis	578	IPR052796	342..575
A0A0E0D0Y6	unreviewed	Sulfotransferase	40149	Oryza meridionalis	551	IPR052796	225..548
A0A0E0D1Q0	unreviewed	Sulfotransferase	40149	Oryza meridionalis	362	IPR052796	29..360
A0A0E0D1Q1	unreviewed	Sulfotransferase	40149	Oryza meridionalis	380	IPR052796	40..378
A0A0E0EF62	unreviewed	Sulfotransferase	40149	Oryza meridionalis	350	IPR052796	4..328
A0A0E0EF63	unreviewed	Sulfotransferase	40149	Oryza meridionalis	331	IPR052796	4..328
A0A0E0EF64	unreviewed	Sulfotransferase	40149	Oryza meridionalis	277	IPR052796	4..167
A0A0E0FU80	unreviewed	Sulfotransferase	4536	Oryza nivara	298	IPR052796	12..193
A0A0E0GMQ5	unreviewed	Sulfotransferase	4536	Oryza nivara	366	IPR052796	28..363
A0A0E0GNN9	unreviewed	Sulfotransferase	4536	Oryza nivara	364	IPR052796	32..362
A0A0E0GNP0	unreviewed	Sulfotransferase	4536	Oryza nivara	312	IPR052796	32..307
A0A0E0I4U5	unreviewed	Sulfotransferase	4536	Oryza nivara	337	IPR052796	4..334
A0A0E0JPM0	unreviewed	Sulfotransferase	4537	Oryza punctata	358	IPR052796	12..357
A0A0E0KE11	unreviewed	Sulfotransferase	4537	Oryza punctata	366	IPR052796	29..363
A0A0E0KEM7	unreviewed	Sulfotransferase	4537	Oryza punctata	362	IPR052796	19..360
A0A0E0LP11	unreviewed	Sulfotransferase	4537	Oryza punctata	337	IPR052796	4..334
A0A0E0N1D1	unreviewed	Sulfotransferase	4529	Oryza rufipogon	371	IPR052796	29..351
A0A0E0N1D2	unreviewed	Sulfotransferase	4529	Oryza rufipogon	362	IPR052796	29..360
A0A0E0N3E0	unreviewed	Sulfotransferase	4529	Oryza rufipogon	358	IPR052796	12..357
A0A0E0NVF4	unreviewed	Sulfotransferase	4529	Oryza rufipogon	366	IPR052796	28..363
A0A0E0QBY1	unreviewed	Sulfotransferase	4529	Oryza rufipogon	337	IPR052796	4..334
A0A0F9BZ13	unreviewed	Sulfotransferase domain-containing protein	412755	marine sediment metagenome	279	IPR052796	133..277
A0A0G1F3Y4	unreviewed	Sulphotransferase Stf0 domain-containing protein	1618520	Microgenomates group bacterium GW2011_GWC1_43_11	248	IPR052796	8..243
A0A0G1IPC7	unreviewed	Sulphotransferase Stf0 domain-containing protein	1618437	Candidatus Gottesmanbacteria bacterium GW2011_GWA1_44_24b	248	IPR052796	8..243
A0A0G1J0K4	unreviewed	Sulphotransferase Stf0 domain-containing protein	1618447	Candidatus Gottesmanbacteria bacterium GW2011_GWB1_44_11c	248	IPR052796	8..243
A0A0K2VYZ5	unreviewed	Nod factor sulfotransferase, Nodulation protein H	69974	Mesorhizobium plurifarium	255	IPR052796	157..243
A0A0K9NMC1	unreviewed	p-loop containing nucleoside triphosphate hydrolases superfamilyprotein	29655	Zostera marina	348	IPR052796	16..346
A0A0K9NY12	unreviewed	Uncharacterized protein	29655	Zostera marina	49	IPR052796	2..48
A0A0K9P0H5	unreviewed	p-loop containing nucleoside triphosphate hydrolases superfamilyprotein	29655	Zostera marina	359	IPR052796	27..357
A0A0K9Q3L9	unreviewed	p-loop containing nucleoside triphosphate hydrolases superfamilyprotein	29655	Zostera marina	355	IPR052796	3..354
A0A0K9Q3X2	unreviewed	Sulfotransferase	29655	Zostera marina	360	IPR052796	3..358
A0A0L9TGD9	unreviewed	Sulfotransferase	3914	Phaseolus angularis	350	IPR052796	7..348
A0A0L9TMW6	unreviewed	Sulfotransferase	3914	Phaseolus angularis	352	IPR052796	21..350
A0A0L9TT80	unreviewed	Sulfotransferase	3914	Phaseolus angularis	264	IPR052796	2..257
A0A0L9UR37	unreviewed	Sulfotransferase	3914	Phaseolus angularis	328	IPR052796	1..328
A0A0L9V8X5	unreviewed	Sulfotransferase	3914	Phaseolus angularis	279	IPR052796	109..274
A0A0M2UZW4	unreviewed	Stf0 sulfotransferase	380242	Candidatus Brocadia fulgida	397	IPR052796	156..395
A0A0N1JMQ6	unreviewed	Orf4-like protein	81035	Pseudomonas syringae pv. cilantro	344	IPR052796	272..343
A0A0P0CZ22	unreviewed	Sulfotransferase domain-containing protein	512763	Rufibacter tibetensis	265	IPR052796	34..261
A0A0P0V952	unreviewed	Os01g0784600 protein	39947	Oryza sativa subsp. japonica	346	IPR052796	12..305
A0A0P0VYF1	unreviewed	Os03g0394900 protein	39947	Oryza sativa subsp. japonica	223	IPR052796	29..197
A0A0P0VYI6	unreviewed	Sulfotransferase	39947	Oryza sativa subsp. japonica	344	IPR052796	4..341
A0A0P6X4L1	unreviewed	Uncharacterized protein	360411	Bellilinea caldifistulae	243	IPR052796	9..239
A0A0P6XND2	unreviewed	Sulfotransferase domain-containing protein	360411	Bellilinea caldifistulae	261	IPR052796	21..259
A0A0P8BWF8	unreviewed	Stf0 sulfotransferase	1666911	Phormidesmis priestleyi Ana	311	IPR052796	214..307
A0A0P9IFB2	unreviewed	Uncharacterized protein	81036	Pseudomonas syringae pv. apii	344	IPR052796	269..343
A0A0P9KHF9	unreviewed	Putative Sulfotransferase	251704	Pseudomonas syringae pv. berberidis	351	IPR052796	276..350
A0A0P9LMS0	unreviewed	Uncharacterized protein	264453	Pseudomonas syringae pv. coriandricola	344	IPR052796	272..343
A0A0P9Q003	unreviewed	ORF4-like protein	264450	Pseudomonas syringae pv. castaneae	347	IPR052796	272..346
A0A0P9VEF6	unreviewed	Putative Sulfotransferase	34065	Pseudomonas amygdali pv. mori	351	IPR052796	275..350
A0A0P9VTM1	unreviewed	O-antigen ABC transporter permease	251654	Pseudomonas syringae pv. helianthi	344	IPR052796	269..343
A0A0P9YA14	unreviewed	Putative Sulfotransferase	59511	Pseudomonas syringae pv. maculicola	351	IPR052796	276..350
A0A0P9ZQ55	unreviewed	Putative Sulfotransferase	86841	Pseudomonas amygdali pv. sesami	351	IPR052796	276..350
A0A0Q0D0P3	unreviewed	Uncharacterized protein	251703	Pseudomonas syringae pv. viburni	351	IPR052796	275..350
A0A0Q0JYJ6	unreviewed	Putative Sulfotransferase	251720	Pseudomonas amygdali pv. ulmi	351	IPR052796	276..350
A0A0Q3GVA4	unreviewed	Uncharacterized protein	15368	Brachypodium distachyon	241	IPR052796	1..238
A0A0Q3H2M2	unreviewed	Uncharacterized protein	15368	Brachypodium distachyon	281	IPR052796	4..217
A0A0R0FE85	unreviewed	Sulfotransferase	3847	Glycine max	320	IPR052796	1..318
A0A0R0GAT1	unreviewed	Sulfotransferase	3847	Glycine max	256	IPR052796	6..236
A0A0R0J628	unreviewed	Sulfotransferase	3847	Glycine max	311	IPR052796	1..309
A0A0R0J6A9	unreviewed	Sulfotransferase	3847	Glycine max	302	IPR052796	133..300
A0A0R0JBM2	unreviewed	Sulfotransferase	3847	Glycine max	293	IPR052796	140..291
A0A0R0JSG9	unreviewed	Uncharacterized protein	3847	Glycine max	236	IPR052796	35..234
A0A0R0JZS3	unreviewed	Sulfotransferase	3847	Glycine max	329	IPR052796	129..327
A0A0S3R366	unreviewed	Sulfotransferase	157739	Vigna angularis var. angularis	352	IPR052796	21..350
A0A0S3R4G6	unreviewed	Sulfotransferase	157739	Vigna angularis var. angularis	350	IPR052796	7..348
A0A0S3RAX6	unreviewed	Sulfotransferase	157739	Vigna angularis var. angularis	241	IPR052796	1..236
A0A0S3RQ04	unreviewed	Sulfotransferase	157739	Vigna angularis var. angularis	237	IPR052796	2..205
A0A0S3T4Q4	unreviewed	Sulfotransferase	157739	Vigna angularis var. angularis	367	IPR052796	3..367
A0A0S3TER7	unreviewed	Uncharacterized protein	157739	Vigna angularis var. angularis	187	IPR052796	20..187
A0A0S8CLI8	unreviewed	Sulphotransferase Stf0 domain-containing protein	1703394	Dehalococcoidia bacterium SG8_51_3	252	IPR052796	8..251
A0A0U5I7F6	unreviewed	Sulfotransferase	610332	Thiocapsa sp. KS1	254	IPR052796	2..252
A0A0V0GPU4	unreviewed	Putative ovule protein	4108	Solanum chacoense	130	IPR052796	1..124
A0A0V0HH29	unreviewed	Putative P-loop containing nucleoside triphosphate hydrolases superfamily protein-like	4108	Solanum chacoense	297	IPR052796	2..297
A0A0V0I0C9	unreviewed	Putative nodulation protein H-like	4108	Solanum chacoense	311	IPR052796	1..309
A0A0V0I583	unreviewed	Putative nodulation family protein-like	4108	Solanum chacoense	342	IPR052796	2..342
A0A0V0I7D2	unreviewed	Putative nodulation protein H-like	4108	Solanum chacoense	311	IPR052796	1..309
A0A101VL79	unreviewed	Sulfotransferase domain-containing protein	1734406	Alphaproteobacteria bacterium BRH_c36	273	IPR052796	40..271
A0A103XL41	unreviewed	Sulfotransferase	59895	Cynara cardunculus var. scolymus	342	IPR052796	3..342
A0A103YDW3	unreviewed	Sulfotransferase domain-containing protein	59895	Cynara cardunculus var. scolymus	339	IPR052796	3..336
A0A103YH96	unreviewed	Sulfotransferase	59895	Cynara cardunculus var. scolymus	325	IPR052796	6..324
A0A109JE60	unreviewed	Nodulation protein NodH	1864509	Rhizobium altiplani	251	IPR052796	103..243
A0A117N396	unreviewed	Nodulation protein NodH	381	Rhizobium loti	255	IPR052796	10..69
A0A118K3X1	unreviewed	Uncharacterized protein	59895	Cynara cardunculus var. scolymus	370	IPR052796	44..214
A0A124SFA6	unreviewed	Sulfotransferase	59895	Cynara cardunculus var. scolymus	332	IPR052796	3..332
A0A151RHW0	unreviewed	Sulfotransferase	3821	Cajanus cajan	317	IPR052796	1..315
A0A151S7Y8	unreviewed	Uncharacterized protein	3821	Cajanus cajan	331	IPR052796	3..328
A0A151TBU9	unreviewed	Sulfotransferase	3821	Cajanus cajan	348	IPR052796	18..347
A0A151TIJ4	unreviewed	Sulfotransferase	3821	Cajanus cajan	332	IPR052796	4..332
A0A151UAS0	unreviewed	Sulfotransferase	3821	Cajanus cajan	311	IPR052796	1..309
A0A161ZQC0	unreviewed	Sulfotransferase	79200	Daucus carota subsp. sativus	349	IPR052796	2..348
A0A164ZPU7	unreviewed	Uncharacterized protein	79200	Daucus carota subsp. sativus	341	IPR052796	9..340
A0A176RTR6	unreviewed	Sulfotransferase	1003181	Candidatus Thiomargarita nelsonii	263	IPR052796	157..262
A0A176WE72	unreviewed	Sulfotransferase	1480154	Marchantia polymorpha subsp. ruderalis	386	IPR052796	47..384
A0A178UUM3	unreviewed	P-loop containing nucleoside triphosphate hydrolases superfamily protein	3702	Arabidopsis thaliana	342	IPR052796	14..340
A0A178VRB5	unreviewed	P-loop containing nucleoside triphosphate hydrolases superfamily protein	3702	Arabidopsis thaliana	344	IPR052796	13..342
A0A199UD46	unreviewed	Nodulation protein H	4615	Ananas comosus	183	IPR052796	15..177
A0A199UMT1	unreviewed	Sulfotransferase	4615	Ananas comosus	344	IPR052796	13..342
A0A199UY87	unreviewed	Sulfotransferase	4615	Ananas comosus	348	IPR052796	4..346
A0A199VAE1	unreviewed	Nodulation protein H	4615	Ananas comosus	241	IPR052796	1..237
A0A1A5RV98	unreviewed	Sulfotransferase domain-containing protein	1854056	Mesorhizobium sp. WSM3873	260	IPR052796	156..241
A0A1B6PJ37	unreviewed	Sulfotransferase	4558	Sorghum bicolor	275	IPR052796	22..272
A0A1C3NZ86	unreviewed	Nodulation protein H	1839754	Candidatus Protofrankia californiensis	248	IPR052796	161..247
A0A1C3NZG3	unreviewed	Sulfotransferase domain-containing protein	1839754	Candidatus Protofrankia californiensis	248	IPR052796	162..247
A0A1C3X993	unreviewed	Sulfotransferase domain-containing protein	293958	Rhizobium lusitanum	249	IPR052796	10..47
A0A1D1XVW8	unreviewed	Sulfotransferase	1678845	Anthurium amnicola	360	IPR052796	14..359
A0A1D1Y7R7	unreviewed	ATP synthase subunit alpha	1678845	Anthurium amnicola	241	IPR052796	1..233
A0A1D1ZIB1	unreviewed	Pericentrin	1678845	Anthurium amnicola	106	IPR052796	3..106
A0A1D6P7Y5	unreviewed	p-loop containing nucleoside triphosphate hydrolase superfamily protein	4577	Zea mays	300	IPR052796	18..191
A0A1D6QKN5	unreviewed	p-loop containing nucleoside triphosphate hydrolase superfamily protein	4577	Zea mays	180	IPR052796	4..180
A0A1D6QKN6	unreviewed	p-loop containing nucleoside triphosphate hydrolase superfamily protein	4577	Zea mays	207	IPR052796	9..183
A0A1D6QKN7	unreviewed	p-loop containing nucleoside triphosphate hydrolase superfamily protein	4577	Zea mays	166	IPR052796	1..163
A0A1D6QKN8	unreviewed	p-loop containing nucleoside triphosphate hydrolase superfamily protein	4577	Zea mays	172	IPR052796	1..169
A0A1E3W3I7	unreviewed	Sulfotransferase domain-containing protein	1774968	Methyloceanibacter methanicus	300	IPR052796	66..298
A0A1E5VEH9	unreviewed	Sulfotransferase	888268	Dichanthelium oligosanthes	360	IPR052796	27..357
A0A1E5VVP2	unreviewed	Nodulation protein H	888268	Dichanthelium oligosanthes	296	IPR052796	5..191
A0A1E5WB05	unreviewed	Sulfotransferase	888268	Dichanthelium oligosanthes	153	IPR052796	1..151
A0A1E5WLH6	unreviewed	Sulfotransferase	888268	Dichanthelium oligosanthes	345	IPR052796	10..343
A0A1F2XSF3	unreviewed	Sulphotransferase Stf0 domain-containing protein	1797203	Actinobacteria bacterium RBG_16_68_12	264	IPR052796	148..252
A0A1F3D0G8	unreviewed	Sulfotransferase domain-containing protein	1797316	Bacteroidetes bacterium GWA2_32_17	291	IPR052796	24..288
A0A1G5ZYA8	unreviewed	Sulfotransferase domain-containing protein	1165689	Mesorhizobium qingshengii	248	IPR052796	167..242
A0A1G7B7U7	unreviewed	Sulphotransferase Stf0 domain-containing protein	591205	Paracoccus isoporae	645	IPR052796	88..225
A0A1G9KV65	unreviewed	Sulfotransferase domain-containing protein	1004279	Mesorhizobium muleiense	253	IPR052796	158..243
A0A1H2Y3W7	unreviewed	Sulfotransferase family protein	1058	Thiocapsa roseopersicina	254	IPR052796	2..252
A0A1H7E639	unreviewed	Beta-1,4-N-acetylglucosamine oligosaccharide 6-O-sulfotransferase NodH	667676	Paraburkholderia diazotrophica	257	IPR052796	155..241
A0A1H8WMQ7	unreviewed	Sulfotransferase domain protein	501024	Rhizobium tibeticum	252	IPR052796	157..241
A0A1I5UUM7	unreviewed	Sulfotransferase family protein	1465490	Parafilimonas terrae	253	IPR052796	146..246
A0A1I5UUS6	unreviewed	Sulfotransferase domain-containing protein	1465490	Parafilimonas terrae	252	IPR052796	3..250
A0A1I9LRP1	unreviewed	Sulfotransferase	3702	Arabidopsis thaliana	312	IPR052796	1..312
A0A1J3CQ19	unreviewed	Nodulation protein H	107243	Noccaea caerulescens	344	IPR052796	13..342
A0A1J3DLS7	unreviewed	Sulfotransferase	107243	Noccaea caerulescens	341	IPR052796	6..341
A0A1J3F993	unreviewed	Uncharacterized protein	107243	Noccaea caerulescens	102	IPR052796	26..102
A0A1J3G175	unreviewed	Nodulation protein H	107243	Noccaea caerulescens	268	IPR052796	2..266
A0A1J3G529	unreviewed	Sulfotransferase	107243	Noccaea caerulescens	341	IPR052796	6..341
A0A1J3GYC8	unreviewed	Sulfotransferase	107243	Noccaea caerulescens	181	IPR052796	1..179
A0A1J3H320	unreviewed	Nodulation protein H	107243	Noccaea caerulescens	148	IPR052796	2..148
A0A1J3HX98	unreviewed	Nodulation protein H	107243	Noccaea caerulescens	344	IPR052796	13..342
A0A1J3ID56	unreviewed	Nodulation protein H	107243	Noccaea caerulescens	344	IPR052796	13..342
A0A1J3IEN4	unreviewed	Sulfotransferase	107243	Noccaea caerulescens	341	IPR052796	6..341
A0A1J3K0F6	unreviewed	Nodulation protein H	107243	Noccaea caerulescens	344	IPR052796	13..342
A0A1J7GFV4	unreviewed	Sulfotransferase	3871	Lupinus angustifolius	319	IPR052796	40..315
A0A1J7GSP9	unreviewed	Uncharacterized protein	3871	Lupinus angustifolius	237	IPR052796	1..234
A0A1J7H2V6	unreviewed	Sulfotransferase	3871	Lupinus angustifolius	315	IPR052796	2..315
A0A1L5NQU0	unreviewed	Sulfotransferase nodulation protein NodH	56730	Rhizobium gallicum	248	IPR052796	158..243
A0A1L6R492	unreviewed	Sulfotransferase domain-containing protein	1729720	Salegentibacter sp. T436	251	IPR052796	17..240
A0A1M3JYW6	unreviewed	Sulfotransferase domain-containing protein	1895927	Chloroflexi bacterium 44-23	217	IPR052796	52..216
A0A1M4X3L1	unreviewed	LPS sulfotransferase NodH	1155689	Psychroflexus salarius	272	IPR052796	112..271
A0A1N7S8A9	unreviewed	Nodulation protein H	1247936	Paraburkholderia ribeironis	249	IPR052796	8..42
A0A1N7SYM8	unreviewed	Nodulation protein H	1701573	Paraburkholderia piptadeniae	261	IPR052796	8..124
A0A1P8B1U2	unreviewed	P-loop containing nucleoside triphosphate hydrolases superfamily protein	3702	Arabidopsis thaliana	311	IPR052796	1..309
A0A1P8B1U7	unreviewed	P-loop containing nucleoside triphosphate hydrolases superfamily protein	3702	Arabidopsis thaliana	298	IPR052796	13..290
A0A1P8RVT2	unreviewed	Sulfotransferase domain-containing protein	1936080	Winogradskyella sp. J14-2	254	IPR052796	29..250
A0A1P8YYK5	unreviewed	Stf0 sulphotransferase	4577	Zea mays	358	IPR052796	12..355
A0A1Q0Z1J9	unreviewed	Sulfotransferase	4577	Zea mays	348	IPR052796	4..345
A0A1Q3BLZ6	unreviewed	Sulfotransferase	3775	Cephalotus follicularis	315	IPR052796	1..313
A0A1Q3CKV4	unreviewed	Sulfotransferase	3775	Cephalotus follicularis	353	IPR052796	3..353
A0A1Q3D1M5	unreviewed	Sulfotransferase	3775	Cephalotus follicularis	360	IPR052796	19..358
A0A1Q6VQK6	unreviewed	Sulfotransferase domain-containing protein	1805419	Verrucomicrobia bacterium 13_2_20CM_54_12	236	IPR052796	161..233
A0A1Q7TLD3	unreviewed	Sulfotransferase domain-containing protein	1805408	Verrucomicrobia bacterium 13_1_20CM_4_54_11	256	IPR052796	181..253
A0A1Q7UZW5	unreviewed	Sulfotransferase domain-containing protein	1805405	Verrucomicrobia bacterium 13_1_20CM_3_54_17	256	IPR052796	181..253
A0A1Q7X0T2	unreviewed	Sulfotransferase domain-containing protein	1803475	Actinobacteria bacterium 13_1_20CM_3_68_9	229	IPR052796	152..224
A0A1Q9F7H4	unreviewed	Sulfotransferase domain-containing protein	2951	Symbiodinium microadriaticum	574	IPR052796	405..573
A0A1R3GF28	unreviewed	Sulfotransferase	210143	Corchorus capsularis	345	IPR052796	7..345
A0A1R3GF58	unreviewed	Uncharacterized protein	210143	Corchorus capsularis	274	IPR052796	1..188
A0A1R3GYX8	unreviewed	Sulfotransferase	93759	Corchorus olitorius	198	IPR052796	2..178
A0A1R3HV90	unreviewed	RRM domain-containing protein	210143	Corchorus capsularis	666	IPR052796	2..328
A0A1R3HX20	unreviewed	Sulfotransferase	93759	Corchorus olitorius	167	IPR052796	1..165
A0A1R3IFU6	unreviewed	Uncharacterized protein	210143	Corchorus capsularis	137	IPR052796	1..137
A0A1R3K4L6	unreviewed	Sulfotransferase	93759	Corchorus olitorius	210	IPR052796	2..210
A0A1R3K4Q1	unreviewed	Sulfotransferase	93759	Corchorus olitorius	311	IPR052796	5..311
A0A1R3V7N8	unreviewed	Nodulation protein H	1631249	Mesorhizobium prunaredense	245	IPR052796	155..240
A0A1S1RAS0	unreviewed	Sulfotransferase	2599596	Parafrankia soli	230	IPR052796	143..229
A0A1S1T2A1	unreviewed	Sulfotransferase domain-containing protein	1848292	Ensifer sp. LCM 4579	250	IPR052796	5..120
A0A1S1TXB5	unreviewed	Sulfotransferase domain-containing protein	540997	Mesorhizobium sp. ORS 3428	264	IPR052796	158..243
A0A1S2Y9P5	unreviewed	Sulfotransferase	3827	Cicer arietinum	336	IPR052796	5..334
A0A1S2YI96	unreviewed	Sulfotransferase	3827	Cicer arietinum	344	IPR052796	6..342
A0A1S2YSE5	unreviewed	Sulfotransferase	3827	Cicer arietinum	344	IPR052796	5..342
A0A1S2YYH4	unreviewed	Sulfotransferase	3827	Cicer arietinum	343	IPR052796	8..343
A0A1S2YYI6	unreviewed	Sulfotransferase	3827	Cicer arietinum	342	IPR052796	8..342
A0A1S3B0P2	unreviewed	Sulfotransferase	3656	Cucumis melo	333	IPR052796	2..333
A0A1S3C0F6	unreviewed	Sulfotransferase	3656	Cucumis melo	344	IPR052796	11..342
A0A1S3C0W9	unreviewed	Sulfotransferase	3656	Cucumis melo	321	IPR052796	1..319
A0A1S3E5Z6	unreviewed	Sulfotransferase	3827	Cicer arietinum	344	IPR052796	9..343
A0A1S3U041	unreviewed	Sulfotransferase	3916	Vigna radiata var. radiata	340	IPR052796	9..335
A0A1S3UBK7	unreviewed	Sulfotransferase	3916	Vigna radiata var. radiata	342	IPR052796	7..339
A0A1S3UMJ1	unreviewed	Sulfotransferase	3916	Vigna radiata var. radiata	344	IPR052796	9..342
A0A1S3UMP7	unreviewed	Sulfotransferase	3916	Vigna radiata var. radiata	311	IPR052796	1..309
A0A1S3UNB4	unreviewed	Sulfotransferase	3916	Vigna radiata var. radiata	350	IPR052796	20..348
A0A1S3UNH8	unreviewed	Sulfotransferase	3916	Vigna radiata var. radiata	343	IPR052796	4..341
A0A1S3VM54	unreviewed	Sulfotransferase	3916	Vigna radiata var. radiata	342	IPR052796	3..342
A0A1S3XNI4	unreviewed	Nodulation protein H-like	4097	Nicotiana tabacum	344	IPR052796	3..342
A0A1S3XRV4	unreviewed	Uncharacterized protein LOC107768087	4097	Nicotiana tabacum	342	IPR052796	2..342
A0A1S3XWZ0	unreviewed	Sulfotransferase	4097	Nicotiana tabacum	185	IPR052796	2..175
A0A1S3Y723	unreviewed	Sulfotransferase	4097	Nicotiana tabacum	169	IPR052796	2..168
A0A1S3Y7U7	unreviewed	Sulfotransferase	4097	Nicotiana tabacum	187	IPR052796	15..185
A0A1S3Y8B8	unreviewed	Sulfotransferase	4097	Nicotiana tabacum	167	IPR052796	1..166
A0A1S3YB17	unreviewed	Nodulation protein H-like	4097	Nicotiana tabacum	196	IPR052796	3..175
A0A1S3YDS4	unreviewed	Sulfotransferase	4097	Nicotiana tabacum	185	IPR052796	2..175
A0A1S3Z4J4	unreviewed	Sulfotransferase	4097	Nicotiana tabacum	342	IPR052796	2..342
A0A1S3ZCQ3	unreviewed	Nodulation protein H-like	4097	Nicotiana tabacum	344	IPR052796	3..342
A0A1S3ZVJ6	unreviewed	Sulfotransferase	4097	Nicotiana tabacum	340	IPR052796	15..339
A0A1S4B5V9	unreviewed	Nodulation protein H-like	4097	Nicotiana tabacum	344	IPR052796	3..342
A0A1S4DJW6	unreviewed	Sulfotransferase	4097	Nicotiana tabacum	340	IPR052796	15..339
A0A1T2L830	unreviewed	Sulfotransferase domain-containing protein	642797	Solemya pervernicosa gill symbiont	255	IPR052796	166..252
A0A1T5M4H7	unreviewed	Sulfotransferase domain-containing protein	688867	Ohtaekwangia koreensis	260	IPR052796	32..248
A0A1U7HVR6	unreviewed	Sulfotransferase domain-containing protein	247279	Chroogloeocystis siderophila 5.2 s.c.1	263	IPR052796	12..262
A0A1U7VTX2	unreviewed	Sulfotransferase	4096	Nicotiana sylvestris	340	IPR052796	15..339
A0A1U7WY76	unreviewed	Sulfotransferase	4096	Nicotiana sylvestris	344	IPR052796	3..342
A0A1U7Y5U6	unreviewed	Uncharacterized protein LOC104241375	4096	Nicotiana sylvestris	344	IPR052796	3..342
A0A1U7Y890	unreviewed	Sulfotransferase	4096	Nicotiana sylvestris	342	IPR052796	2..342
A0A1U7YVE1	unreviewed	Sulfotransferase	4432	Nelumbo nucifera	351	IPR052796	13..349
A0A1U7YXM6	unreviewed	Uncharacterized protein LOC104248849	4096	Nicotiana sylvestris	342	IPR052796	2..341
A0A1U8ARC8	unreviewed	Sulfotransferase	4432	Nelumbo nucifera	341	IPR052796	2..341
A0A1U8AZH2	unreviewed	Sulfotransferase	4432	Nelumbo nucifera	340	IPR052796	2..340
A0A1U8B086	unreviewed	Uncharacterized protein LOC104605719 isoform X2	4432	Nelumbo nucifera	340	IPR052796	2..340
A0A1U8BFM6	unreviewed	Sulfotransferase	4432	Nelumbo nucifera	342	IPR052796	3..341
A0A1U8BGC6	unreviewed	Sulfotransferase	4432	Nelumbo nucifera	290	IPR052796	233..289
A0A1U8FB99	unreviewed	Sulfotransferase	4072	Capsicum annuum	340	IPR052796	16..340
A0A1U8J413	unreviewed	Nodulation protein H-like	3635	Gossypium hirsutum	382	IPR052796	38..382
A0A1U8JVL3	unreviewed	Sulfotransferase	3635	Gossypium hirsutum	343	IPR052796	2..343
A0A1U8K3W0	unreviewed	Sulfotransferase	3635	Gossypium hirsutum	345	IPR052796	2..345
A0A1U8K417	unreviewed	Sulfotransferase	3635	Gossypium hirsutum	296	IPR052796	2..291
A0A1U8KCH6	unreviewed	Sulfotransferase	3635	Gossypium hirsutum	337	IPR052796	2..337
A0A1U8KMG1	unreviewed	Sulfotransferase	3635	Gossypium hirsutum	344	IPR052796	3..342
A0A1U8LWU7	unreviewed	Sulfotransferase	3635	Gossypium hirsutum	343	IPR052796	2..343
A0A1U8MHX9	unreviewed	Uncharacterized protein LOC107937911 isoform X1	3635	Gossypium hirsutum	344	IPR052796	2..342
A0A1U8MHY6	unreviewed	Uncharacterized protein LOC107937911 isoform X2	3635	Gossypium hirsutum	311	IPR052796	1..309
A0A1U8MYH5	unreviewed	Sulfotransferase	3635	Gossypium hirsutum	344	IPR052796	3..342
A0A1U8P1H9	unreviewed	Uncharacterized protein LOC107953403	3635	Gossypium hirsutum	344	IPR052796	2..342
A0A1V0DHG0	unreviewed	Sulfotransferase	1779382	Rhodothermaceae bacterium RA	273	IPR052796	182..269
A0A1W1B825	unreviewed	Nodulation protein H	1839754	Candidatus Protofrankia californiensis	251	IPR052796	164..250
A0A1W6PYH7	unreviewed	Sulfotransferase nodulation protein NodH 1	1981173	Rhizobium sp. NXC14	253	IPR052796	10..121
A0A1W6PZ48	unreviewed	Sulfotransferase nodulation protein NodH 2	1981173	Rhizobium sp. NXC14	253	IPR052796	10..121
A0A1X9YWC0	unreviewed	Sulphotransferase Stf0 domain-containing protein	323450	Pontibacter actiniarum	255	IPR052796	32..247
A0A1Y1I0Q7	unreviewed	P-loop containing nucleoside triphosphate hydrolases superfamily protein	105231	Klebsormidium nitens	441	IPR052796	15..440
A0A1Y1I9J2	unreviewed	P-loop containing nucleoside triphosphate hydrolases superfamily protein	105231	Klebsormidium nitens	447	IPR052796	184..446
A0A1Z9QG55	unreviewed	Sulfotransferase domain-containing protein	1986831	Phycisphaeraceae bacterium TMED231	280	IPR052796	183..278
A0A200PNP5	unreviewed	Sulfotransferase	56857	Macleaya cordata	345	IPR052796	5..343
A0A200QMW4	unreviewed	Sulfotransferase	56857	Macleaya cordata	321	IPR052796	37..319
A0A200QZ77	unreviewed	Sulfotransferase	56857	Macleaya cordata	240	IPR052796	1..238
A0A218W141	unreviewed	Uncharacterized protein	22663	Punica granatum	349	IPR052796	16..346
A0A218W1U9	unreviewed	Sulfotransferase	22663	Punica granatum	161	IPR052796	8..160
A0A251MWP9	unreviewed	Sulfotransferase	3760	Prunus persica	318	IPR052796	39..315
A0A251RC35	unreviewed	Sulfotransferase	3760	Prunus persica	357	IPR052796	7..344
A0A251S8I9	unreviewed	Sulfotransferase	4232	Helianthus annuus	343	IPR052796	3..343
A0A251SBA2	unreviewed	Sulfotransferase	4232	Helianthus annuus	342	IPR052796	3..342
A0A251TJT5	unreviewed	Sulfotransferase	4232	Helianthus annuus	265	IPR052796	19..265
A0A251URG5	unreviewed	P-loop containing nucleoside triphosphate hydrolase	4232	Helianthus annuus	345	IPR052796	3..342
A0A257UD85	unreviewed	Sulfotransferase family protein	1970542	Planctomycetia bacterium 21-64-5	269	IPR052796	7..267
A0A261WAJ1	unreviewed	Sulfotransferase family protein	46257	Pseudomonas avellanae	344	IPR052796	269..343
A0A271KNQ3	unreviewed	Sulfotransferase domain-containing protein	2014805	Mesorhizobium wenxiniae	253	IPR052796	158..243
A0A287FW54	unreviewed	Sulfotransferase	112509	Hordeum vulgare subsp. vulgare	341	IPR052796	5..340
A0A287M9N8	unreviewed	Sulfotransferase	112509	Hordeum vulgare subsp. vulgare	358	IPR052796	23..356
A0A2A3AKR7	unreviewed	Sulfotransferase domain-containing protein	2029412	Mesorhizobium sp. WSM4313	253	IPR052796	158..243
A0A2A3B580	unreviewed	Sulfotransferase domain-containing protein	422271	Mesorhizobium sp. WSM3866	260	IPR052796	156..241
A0A2A3BIY7	unreviewed	Sulfotransferase domain-containing protein	2029409	Mesorhizobium sp. WSM4308	253	IPR052796	158..243
A0A2A3C482	unreviewed	Sulfotransferase domain-containing protein	422277	Mesorhizobium sp. WSM3876	260	IPR052796	156..241
A0A2A3CM47	unreviewed	Sulfotransferase domain-containing protein	2029404	Mesorhizobium sp. WSM3864	260	IPR052796	156..241
A0A2A3DM12	unreviewed	Sulfotransferase domain-containing protein	2029402	Mesorhizobium sp. WSM3859	260	IPR052796	156..241
A0A2A5KMI2	unreviewed	Nodulation protein NodH	1535245	Rhizobium sophoriradicis	253	IPR052796	10..43
A0A2A6M7P7	unreviewed	Nodulation protein NodH	1538174	Sinorhizobium sp. NG07B	253	IPR052796	157..244
A0A2C9U043	unreviewed	Sulfotransferase	3983	Manihot esculenta	338	IPR052796	7..336
A0A2C9U101	unreviewed	Sulfotransferase	3983	Manihot esculenta	345	IPR052796	4..343
A0A2C9UT95	unreviewed	Sulfotransferase	3983	Manihot esculenta	342	IPR052796	3..342
A0A2C9UV52	unreviewed	Sulfotransferase	3983	Manihot esculenta	340	IPR052796	4..338
A0A2C9UXC9	unreviewed	Sulfotransferase	3983	Manihot esculenta	280	IPR052796	4..170
A0A2C9UXF6	unreviewed	Sulfotransferase	3983	Manihot esculenta	340	IPR052796	4..334
A0A2C9VX24	unreviewed	Sulfotransferase	3983	Manihot esculenta	336	IPR052796	4..332
A0A2C9VZH1	unreviewed	Uncharacterized protein	3983	Manihot esculenta	344	IPR052796	4..342
A0A2D5A9X9	unreviewed	LEM domain-containing protein	2026779	Planctomycetaceae bacterium	252	IPR052796	10..250
A0A2D5E7B9	unreviewed	LEM domain-containing protein	2026778	Phycisphaerae bacterium	260	IPR052796	164..258
A0A2D5IR31	unreviewed	LEM domain-containing protein	2026778	Phycisphaerae bacterium	248	IPR052796	5..128
A0A2D6YP60	unreviewed	Sulfotransferase domain-containing protein	2026778	Phycisphaerae bacterium	280	IPR052796	183..278
A0A2E0FJF1	unreviewed	Sulfotransferase domain-containing protein	2026728	Crocinitomicaceae bacterium	279	IPR052796	26..274
A0A2E2J4A1	unreviewed	Sulfotransferase domain-containing protein	1871037	Flavobacteriaceae bacterium	260	IPR052796	120..255
A0A2E3IMS8	unreviewed	Sulphotransferase Stf0 domain-containing protein	2024832	Geminicoccus sp.	247	IPR052796	5..245
A0A2E4QVD1	unreviewed	Sulfotransferase family protein	2024835	Hirschia sp.	279	IPR052796	33..278
A0A2E8YFZ1	unreviewed	Sulfotransferase	2026796	Thiotrichales bacterium	262	IPR052796	4..260
A0A2G2XHF6	unreviewed	Sulfotransferase	33114	Capsicum baccatum	279	IPR052796	3..260
A0A2G2XHV5	unreviewed	Sulfotransferase	33114	Capsicum baccatum	85	IPR052796	2..85
A0A2G2YL25	unreviewed	Sulfotransferase	4072	Capsicum annuum	318	IPR052796	1..316
A0A2G5DS68	unreviewed	Sulfotransferase	218851	Aquilegia coerulea	307	IPR052796	1..307
A0A2G5DS80	unreviewed	Sulfotransferase	218851	Aquilegia coerulea	340	IPR052796	2..340
A0A2G5DS84	unreviewed	Sulfotransferase	218851	Aquilegia coerulea	235	IPR052796	1..235
A0A2G5EKV9	unreviewed	Sulfotransferase	218851	Aquilegia coerulea	344	IPR052796	2..342
A0A2G9G8T5	unreviewed	Sulfotransferase	429701	Handroanthus impetiginosus	431	IPR052796	127..429
A0A2G9H478	unreviewed	Sulfotransferase	429701	Handroanthus impetiginosus	344	IPR052796	2..342
A0A2G9H5M2	unreviewed	Sulfotransferase	429701	Handroanthus impetiginosus	346	IPR052796	14..344
A0A2G9HSF5	unreviewed	Sulfotransferase	429701	Handroanthus impetiginosus	305	IPR052796	3..92
A0A2H9ZQW5	unreviewed	Sulfotransferase	1088818	Apostasia shenzhenica	308	IPR052796	5..282
A0A2H9ZXE2	unreviewed	Uncharacterized protein	1088818	Apostasia shenzhenica	94	IPR052796	34..88
A0A2I0A1U7	unreviewed	Sulfotransferase	1088818	Apostasia shenzhenica	454	IPR052796	251..342
A0A2I0I5L6	unreviewed	Sulfotransferase	22663	Punica granatum	335	IPR052796	9..333
A0A2I0J1M0	unreviewed	Sulfotransferase	22663	Punica granatum	239	IPR052796	1..236
A0A2I0V984	unreviewed	Sulfotransferase	906689	Dendrobium catenatum	341	IPR052796	4..340
A0A2I0VHN2	unreviewed	Sulfotransferase	906689	Dendrobium catenatum	211	IPR052796	40..208
A0A2I0VYK8	unreviewed	Sulfotransferase	906689	Dendrobium catenatum	311	IPR052796	17..62
A0A2I0VYN9	unreviewed	Uncharacterized protein	906689	Dendrobium catenatum	57	IPR052796	2..54
A0A2I4DF99	unreviewed	Sulfotransferase	51240	Juglans regia	342	IPR052796	2..341
A0A2I4FVB0	unreviewed	Uncharacterized protein LOC109002344 isoform X4	51240	Juglans regia	334	IPR052796	3..332
A0A2I4FVB2	unreviewed	Nodulation protein H-like isoform X3	51240	Juglans regia	343	IPR052796	3..341
A0A2I4FVB4	unreviewed	Nodulation protein H-like isoform X1	51240	Juglans regia	362	IPR052796	3..360
A0A2I4FVB6	unreviewed	Nodulation protein H-like isoform X2	51240	Juglans regia	344	IPR052796	3..342
A0A2I4FVB9	unreviewed	Nodulation protein H-like isoform X5	51240	Juglans regia	290	IPR052796	3..288
A0A2I4GDH7	unreviewed	Nodulation protein H-like isoform X1	51240	Juglans regia	344	IPR052796	12..342
A0A2I4GDI0	unreviewed	Nodulation protein H-like isoform X2	51240	Juglans regia	343	IPR052796	12..341
A0A2I4GDI8	unreviewed	Nodulation protein H-like	51240	Juglans regia	318	IPR052796	1..316
A0A2I4HKK6	unreviewed	Nodulation protein H-like	51240	Juglans regia	342	IPR052796	2..341
A0A2K1IEM9	unreviewed	Uncharacterized protein	3218	Physcomitrium patens	386	IPR052796	45..384
A0A2K1J9P0	unreviewed	Uncharacterized protein	3218	Physcomitrium patens	305	IPR052796	29..303
A0A2K1KKX7	unreviewed	Sulfotransferase	3218	Physcomitrium patens	378	IPR052796	43..373
A0A2K1Z5V1	unreviewed	Sulfotransferase	3694	Populus trichocarpa	345	IPR052796	9..343
A0A2K1Z5V8	unreviewed	Sulfotransferase	3694	Populus trichocarpa	239	IPR052796	9..235
A0A2K2AUL2	unreviewed	Sulfotransferase	3694	Populus trichocarpa	316	IPR052796	1..316
A0A2K2AUM0	unreviewed	Sulfotransferase	3694	Populus trichocarpa	345	IPR052796	10..345
A0A2K2DFD3	unreviewed	Sulfotransferase	15368	Brachypodium distachyon	358	IPR052796	21..356
A0A2K2DK46	unreviewed	Sulfotransferase	15368	Brachypodium distachyon	340	IPR052796	27..337
A0A2K2DSN0	unreviewed	Sulfotransferase	15368	Brachypodium distachyon	313	IPR052796	2..311
A0A2K2DSN3	unreviewed	Sulfotransferase	15368	Brachypodium distachyon	335	IPR052796	5..333
A0A2K3KBT4	unreviewed	Uncharacterized protein	57577	Trifolium pratense	30	IPR052796	1..30
A0A2K3LRJ5	unreviewed	Nodulation protein H-like	57577	Trifolium pratense	223	IPR052796	11..223
A0A2K3LSG0	unreviewed	P-loop nucleoside triphosphate hydrolase superfamily protein	57577	Trifolium pratense	145	IPR052796	1..142
A0A2K3NLU1	unreviewed	Sulfotransferase	57577	Trifolium pratense	287	IPR052796	10..181
A0A2K3P1U7	unreviewed	Sulfotransferase	57577	Trifolium pratense	306	IPR052796	17..306
A0A2K3P3M2	unreviewed	Nodulation protein H-like	57577	Trifolium pratense	162	IPR052796	38..152
A0A2K3P3M7	unreviewed	Nodulation protein H-like	57577	Trifolium pratense	171	IPR052796	2..169
A0A2K4U2K4	unreviewed	Sulfotransferase	237306	Pseudomonas syringae pv. persicae	344	IPR052796	268..343
A0A2L0HC70	unreviewed	Sulfotransferase domain-containing protein	380	Rhizobium fredii	253	IPR052796	157..244
A0A2M8NRY4	unreviewed	Uncharacterized protein	2364211	Phototrophicales bacterium	149	IPR052796	4..148
A0A2N2M0G5	unreviewed	Sulfotransferase domain-containing protein	2013731	Chloroflexi bacterium HGW-Chloroflexi-8	280	IPR052796	40..278
A0A2N2P5E0	unreviewed	Uncharacterized protein	2013724	Chloroflexi bacterium HGW-Chloroflexi-10	299	IPR052796	59..285
A0A2N7WP57	unreviewed	Nodulation protein NodH	863227	Trinickia symbiotica	270	IPR052796	7..64
A0A2N9H7I4	unreviewed	Sulfotransferase	28930	Fagus sylvatica	316	IPR052796	1..316
A0A2N9HT78	unreviewed	Sulfotransferase	28930	Fagus sylvatica	282	IPR052796	84..280
A0A2N9IS62	unreviewed	Sulfotransferase	28930	Fagus sylvatica	167	IPR052796	1..165
A0A2P2K019	unreviewed	Sulfotransferase	61149	Rhizophora mucronata	347	IPR052796	2..347
A0A2P5AH45	unreviewed	P-loop containing nucleoside triphosphate hydrolase	3476	Parasponia andersonii	339	IPR052796	8..336
A0A2P5ATE5	unreviewed	Sulfotransferase	3476	Parasponia andersonii	342	IPR052796	3..342
A0A2P5BDM3	unreviewed	P-loop containing nucleoside triphosphate hydrolase	3476	Parasponia andersonii	337	IPR052796	3..337
A0A2P5BL85	unreviewed	P-loop containing nucleoside triphosphate hydrolase	63057	Trema orientale	337	IPR052796	3..337
A0A2P5FYD9	unreviewed	Sulfotransferase	63057	Trema orientale	342	IPR052796	3..342
A0A2P5FZ65	unreviewed	P-loop containing nucleoside triphosphate hydrolase	63057	Trema orientale	339	IPR052796	8..336
A0A2P5XFH9	unreviewed	Sulfotransferase	3634	Gossypium barbadense	162	IPR052796	1..144
A0A2P5XPU6	unreviewed	Sulfotransferase	3634	Gossypium barbadense	363	IPR052796	3..342
A0A2P5Y1X0	unreviewed	Sulfotransferase	3634	Gossypium barbadense	330	IPR052796	2..330
A0A2P5Y6L9	unreviewed	Sulfotransferase	3634	Gossypium barbadense	311	IPR052796	1..84
A0A2P5YC57	unreviewed	Sulfotransferase	3634	Gossypium barbadense	345	IPR052796	2..345
A0A2P6PMM8	unreviewed	Putative P-loop containing nucleoside triphosphate hydrolase	74649	Rosa chinensis	341	IPR052796	10..340
A0A2P6Q0H1	unreviewed	Putative P-loop containing nucleoside triphosphate hydrolase	74649	Rosa chinensis	364	IPR052796	10..354
A0A2P6RNB9	unreviewed	Putative P-loop containing nucleoside triphosphate hydrolase	74649	Rosa chinensis	342	IPR052796	12..342
A0A2P9AU56	unreviewed	Nodulation protein H	1631247	Mesorhizobium delmotii	245	IPR052796	155..240
A0A2R4QNR3	unreviewed	Nodulation protein	193079	Saccharum hybrid cultivar SP80-3280	364	IPR052796	19..361
A0A2R6PAF5	unreviewed	Sulfotransferase	1590841	Actinidia chinensis var. chinensis	342	IPR052796	2..342
A0A2R6QXX1	unreviewed	Nodulation protein like	1590841	Actinidia chinensis var. chinensis	314	IPR052796	34..314
A0A2R6R1S1	unreviewed	Somatomedin-B and thrombospondin type-1 domain-containing protein	1590841	Actinidia chinensis var. chinensis	141	IPR052796	1..67
A0A2R6R3C7	unreviewed	Nodulation protein like	1590841	Actinidia chinensis var. chinensis	344	IPR052796	2..343
A0A2R6RC25	unreviewed	Nodulation protein like	1590841	Actinidia chinensis var. chinensis	318	IPR052796	1..316
A0A2R6RH88	unreviewed	Nodulation protein like	1590841	Actinidia chinensis var. chinensis	344	IPR052796	12..342
A0A2R6RL56	unreviewed	Sulfotransferase	1590841	Actinidia chinensis var. chinensis	342	IPR052796	2..342
A0A2R6XGF5	unreviewed	Sulfotransferase	3197	Marchantia polymorpha	386	IPR052796	47..384
A0A2S3H4I9	unreviewed	Sulfotransferase	206008	Panicum hallii	337	IPR052796	4..334
A0A2S3HR14	unreviewed	Sulfotransferase	206008	Panicum hallii	353	IPR052796	9..347
A0A2S3HR24	unreviewed	Sulfotransferase	206008	Panicum hallii	364	IPR052796	11..358
A0A2S3IQ31	unreviewed	Sulfotransferase	206008	Panicum hallii	357	IPR052796	24..355
A0A2S3IQE7	unreviewed	Sulfotransferase	206008	Panicum hallii	343	IPR052796	6..341
A0A2S3YQS7	unreviewed	Nodulation protein NodH	194963	Sinorhizobium americanum	253	IPR052796	157..244
A0A2S7EXC5	unreviewed	Sulphotransferase Stf0 domain-containing protein	56455	Xanthomonas hyacinthi	347	IPR052796	255..345
A0A2S8RFM7	unreviewed	Beta-1,4-N-acetylglucosamine oligosaccharide 6-O-sulfotransferase NodH	1938801	Paraburkholderia sp. BL21I4N1	249	IPR052796	159..244
A0A2T1CAM1	unreviewed	Sulphotransferase Stf0 domain-containing protein	1296344	Merismopedia glauca CCAP 1448/3	267	IPR052796	117..262
A0A2T1NB37	unreviewed	Sulfotransferase domain-containing protein	1520893	Mesoflavibacter zeaxanthinifaciens subsp. sabulilitoris	253	IPR052796	27..250
A0A2T2U2V8	unreviewed	Sulphotransferase Stf0 domain-containing protein	1919105	Bacteroidetes bacterium QS_3_64_15	254	IPR052796	34..253
A0A2T3XLF0	unreviewed	Nodulation protein NodH	863227	Trinickia symbiotica	270	IPR052796	7..64
A0A2T7CBT9	unreviewed	Sulfotransferase	1504633	Panicum hallii var. hallii	357	IPR052796	24..355
A0A2T7CCC3	unreviewed	Sulfotransferase	1504633	Panicum hallii var. hallii	343	IPR052796	4..341
A0A2T7DFT7	unreviewed	Sulfotransferase	1504633	Panicum hallii var. hallii	364	IPR052796	11..358
A0A2T7DFU0	unreviewed	Sulfotransferase	1504633	Panicum hallii var. hallii	363	IPR052796	11..357
A0A2T7DFV6	unreviewed	Sulfotransferase	1504633	Panicum hallii var. hallii	278	IPR052796	22..272
A0A2T7EZD6	unreviewed	Sulfotransferase	1504633	Panicum hallii var. hallii	337	IPR052796	4..334
A0A2U1KJK5	unreviewed	P-loop containing nucleoside triphosphate hydrolases superfamily protein	35608	Artemisia annua	146	IPR052796	1..146
A0A2U1KQM6	unreviewed	P-loop containing nucleoside triphosphate hydrolases superfamily protein	35608	Artemisia annua	409	IPR052796	13..287
A0A2U1L547	unreviewed	P-loop containing nucleoside triphosphate hydrolases superfamily protein	35608	Artemisia annua	175	IPR052796	1..163
A0A2U1MXX3	unreviewed	Sulfotransferase	35608	Artemisia annua	316	IPR052796	4..316
A0A2U1N831	unreviewed	Cyclin-dependent kinase inhibitor domain-containing protein	35608	Artemisia annua	576	IPR052796	234..576
A0A2U1PVD3	unreviewed	P-loop containing nucleoside triphosphate hydrolases superfamily protein	35608	Artemisia annua	345	IPR052796	13..342
A0A2U1PVH7	unreviewed	P-loop containing nucleoside triphosphate hydrolases superfamily protein	35608	Artemisia annua	368	IPR052796	13..334
A0A2U1QCE5	unreviewed	P-loop containing nucleoside triphosphate hydrolases superfamily protein	35608	Artemisia annua	413	IPR052796	56..289
A0A2V0QY10	unreviewed	Tetratricopeptide repeat	103796	Pseudomonas syringae pv. actinidiae	347	IPR052796	272..346
A0A2V5TS46	unreviewed	Sulfotransferase domain-containing protein	2026799	Verrucomicrobiota bacterium	256	IPR052796	13..254
A0A2V5TW14	unreviewed	Sulfotransferase domain-containing protein	2026799	Verrucomicrobiota bacterium	256	IPR052796	11..254
A0A2V5TYB4	unreviewed	Uncharacterized protein	2026799	Verrucomicrobiota bacterium	257	IPR052796	9..254
A0A2V5UHQ7	unreviewed	Sulfotransferase domain-containing protein	2026799	Verrucomicrobiota bacterium	256	IPR052796	181..253
A0A2V5VIH3	unreviewed	Sulfotransferase domain-containing protein	2026799	Verrucomicrobiota bacterium	256	IPR052796	13..254
A0A2V5WAK7	unreviewed	Sulfotransferase domain-containing protein	2026799	Verrucomicrobiota bacterium	256	IPR052796	11..254
A0A2V5WB34	unreviewed	Uncharacterized protein	2026799	Verrucomicrobiota bacterium	257	IPR052796	9..254
A0A2V5YCX8	unreviewed	Sulfotransferase	2026799	Verrucomicrobiota bacterium	247	IPR052796	172..244
A0A2V6I8V5	unreviewed	Sulfotransferase domain-containing protein	2026799	Verrucomicrobiota bacterium	256	IPR052796	181..253
A0A2V6IJ38	unreviewed	Uncharacterized protein	2026799	Verrucomicrobiota bacterium	256	IPR052796	172..254
A0A2V9NZJ3	unreviewed	Uncharacterized protein	1978231	Acidobacteriota bacterium	256	IPR052796	172..254
A0A2W1JRU6	unreviewed	Sulfotransferase domain-containing protein	1764569	Acaryochloris thomasi RCC1774	281	IPR052796	31..279
A0A2W7CL40	unreviewed	Sulfotransferase domain-containing protein	1300272	Mesorhizobium kowhaii	243	IPR052796	156..241
A0A2Z6M5W0	unreviewed	Sulfotransferase	3900	Trifolium subterraneum	306	IPR052796	36..306
A0A2Z6N020	unreviewed	Sulfotransferase	3900	Trifolium subterraneum	345	IPR052796	11..343
A0A2Z6N4J9	unreviewed	Sulfotransferase	3900	Trifolium subterraneum	344	IPR052796	5..341
A0A2Z6P6Z1	unreviewed	Sulfotransferase	3900	Trifolium subterraneum	181	IPR052796	1..180
A0A2Z7AXX5	unreviewed	Sulfotransferase	472368	Dorcoceras hygrometricum	334	IPR052796	4..332
A0A2Z7BZR4	unreviewed	Sulfotransferase	472368	Dorcoceras hygrometricum	376	IPR052796	3..342
A0A2Z7CE32	unreviewed	Uncharacterized protein	472368	Dorcoceras hygrometricum	705	IPR052796	343..643
A0A2Z7CG35	unreviewed	Sulfotransferase	472368	Dorcoceras hygrometricum	339	IPR052796	5..337
A0A314KIF6	unreviewed	Uncharacterized protein	49451	Nicotiana attenuata	344	IPR052796	3..342
A0A314KIG1	unreviewed	Sulfotransferase	49451	Nicotiana attenuata	340	IPR052796	15..339
A0A314KTP3	unreviewed	Sulfotransferase	49451	Nicotiana attenuata	344	IPR052796	3..342
A0A314L0C0	unreviewed	Uncharacterized protein	49451	Nicotiana attenuata	342	IPR052796	2..342
A0A314L1A4	unreviewed	Uncharacterized protein	49451	Nicotiana attenuata	342	IPR052796	2..341
A0A314XSV6	unreviewed	Nodulation protein H	2094558	Prunus yedoensis var. nudiflora	367	IPR052796	11..343
A0A314ZRR0	unreviewed	Sulfotransferase	2094558	Prunus yedoensis var. nudiflora	357	IPR052796	8..344
A0A315AVA3	unreviewed	Sulfotransferase	2094558	Prunus yedoensis var. nudiflora	338	IPR052796	2..338
A0A317YF30	unreviewed	Sulfotransferase	4577	Zea mays	360	IPR052796	13..357
A0A317YH02	unreviewed	Nodulation protein H	4577	Zea mays	438	IPR052796	91..435
A0A328D526	unreviewed	Sulfotransferase	267555	Cuscuta australis	326	IPR052796	11..324
A0A328DVK5	unreviewed	Sulfotransferase	267555	Cuscuta australis	312	IPR052796	1..310
A0A328DXR6	unreviewed	Sulfotransferase	267555	Cuscuta australis	369	IPR052796	2..369
A0A330GR61	unreviewed	Sulfotransferase	2233532	Mesorhizobium atlanticum	255	IPR052796	158..243
A0A346NMY2	unreviewed	Sulfotransferase	2303538	Salinimonas sediminis	242	IPR052796	12..55
A0A350YB09	unreviewed	Uncharacterized protein	2055769	Cyanobacteria bacterium UBA11370	255	IPR052796	5..254
A0A353YVT0	unreviewed	Sulfotransferase domain-containing protein	2030927	Bacteroidales bacterium	281	IPR052796	197..280
A0A355DJN0	unreviewed	Sulfotransferase domain-containing protein	2055781	Cyanobacteria bacterium UBA11162	259	IPR052796	157..257
A0A355W476	unreviewed	Sulfotransferase domain-containing protein	2049433	Desulfobacteraceae bacterium	189	IPR052796	4..140
A0A359EH43	unreviewed	Sulfotransferase	2026724	Chloroflexota bacterium	248	IPR052796	6..246
A0A359HEP5	unreviewed	Sulfotransferase domain-containing protein	2026724	Chloroflexota bacterium	283	IPR052796	40..281
A0A368SQK2	unreviewed	Sulfotransferase	4555	Setaria italica	343	IPR052796	3..341
A0A370KEC3	unreviewed	Nodulation protein NodH	1120045	Rhizobium grahamii	251	IPR052796	103..243
A0A371E1S7	unreviewed	Nodulation protein H	157652	Mucuna pruriens	352	IPR052796	7..350
A0A371EEL4	unreviewed	Nodulation protein H	157652	Mucuna pruriens	338	IPR052796	45..337
A0A371FEZ2	unreviewed	Uncharacterized protein	157652	Mucuna pruriens	353	IPR052796	6..342
A0A371HIR0	unreviewed	Sulfotransferase	157652	Mucuna pruriens	332	IPR052796	4..331
A0A371IEB9	unreviewed	Sulfotransferase	157652	Mucuna pruriens	320	IPR052796	122..320
A0A384KQX9	unreviewed	Sulfotransferase	3702	Arabidopsis thaliana	340	IPR052796	2..340
A0A387G0G4	unreviewed	Sulfotransferase domain-containing protein	1312183	Rhizobium jaguaris	249	IPR052796	154..240
A0A387H8Y4	unreviewed	Sulfotransferase domain-containing protein	2364272	Rhizobium sp. CCGE532	249	IPR052796	10..47
A0A392MWE1	unreviewed	P-loop containing nucleoside triphosphate hydrolases superfamily protein	97028	Trifolium medium	57	IPR052796	3..57
A0A392N2I1	unreviewed	Nodulation protein H	97028	Trifolium medium	109	IPR052796	1..107
A0A392NCB9	unreviewed	Nodulation protein H	97028	Trifolium medium	119	IPR052796	20..119
A0A392PCG1	unreviewed	Uncharacterized protein	97028	Trifolium medium	30	IPR052796	1..30
A0A396GMC7	unreviewed	Sulfotransferase	3880	Medicago truncatula	344	IPR052796	9..342
A0A396J0P5	unreviewed	Putative P-loop containing nucleoside triphosphate hydrolase	3880	Medicago truncatula	336	IPR052796	6..335
A0A396JGG5	unreviewed	Putative P-loop containing nucleoside triphosphate hydrolase	3880	Medicago truncatula	350	IPR052796	7..349
A0A397XZF0	unreviewed	Sulfotransferase	3711	Brassica campestris	329	IPR052796	3..329
A0A397YI61	unreviewed	Sulfotransferase	3711	Brassica campestris	284	IPR052796	13..284
A0A398A334	unreviewed	Sulfotransferase	3711	Brassica campestris	344	IPR052796	13..342
A0A398A3R2	unreviewed	Sulfotransferase	3711	Brassica campestris	237	IPR052796	3..233
A0A398AA06	unreviewed	Sulfotransferase	3711	Brassica campestris	336	IPR052796	3..336
A0A398AL57	unreviewed	Sulfotransferase	3711	Brassica campestris	343	IPR052796	7..342
A0A3A0AM30	unreviewed	Sulfotransferase domain-containing protein	2026724	Chloroflexota bacterium	250	IPR052796	6..247
A0A3A4Q736	unreviewed	Sulfotransferase domain-containing protein	2049433	Desulfobacteraceae bacterium	255	IPR052796	30..253
A0A3A5KV87	unreviewed	Sulfotransferase	1300307	Mesorhizobium waimense	248	IPR052796	9..43
A0A3B5Y1C9	unreviewed	Sulfotransferase	4565	Triticum aestivum	338	IPR052796	5..337
A0A3B5YYN0	unreviewed	Sulfotransferase	4565	Triticum aestivum	340	IPR052796	5..338
A0A3B5ZVP2	unreviewed	Sulfotransferase	4565	Triticum aestivum	340	IPR052796	5..338
A0A3B6ATK5	unreviewed	Sulfotransferase	4565	Triticum aestivum	356	IPR052796	5..353
A0A3B6ATZ0	unreviewed	Sulfotransferase	4565	Triticum aestivum	338	IPR052796	5..335
A0A3B6AUF1	unreviewed	Sulfotransferase	4565	Triticum aestivum	283	IPR052796	5..282
A0A3B6AUU4	unreviewed	Sulfotransferase	4565	Triticum aestivum	346	IPR052796	12..343
A0A3B6C1Q3	unreviewed	Sulfotransferase	4565	Triticum aestivum	300	IPR052796	5..284
A0A3B6C1Y2	unreviewed	Sulfotransferase	4565	Triticum aestivum	338	IPR052796	5..335
A0A3B6C488	unreviewed	Sulfotransferase	4565	Triticum aestivum	346	IPR052796	12..343
A0A3B6DBQ9	unreviewed	Sulfotransferase	4565	Triticum aestivum	338	IPR052796	5..335
A0A3B6EKU2	unreviewed	Sulfotransferase	4565	Triticum aestivum	359	IPR052796	21..357
A0A3B6ENW5	unreviewed	Sulfotransferase	4565	Triticum aestivum	358	IPR052796	21..356
A0A3B6ES38	unreviewed	Sulfotransferase	4565	Triticum aestivum	358	IPR052796	23..356
A0A3B6FQR2	unreviewed	Sulfotransferase	4565	Triticum aestivum	340	IPR052796	21..305
A0A3B6H008	unreviewed	Sulfotransferase	4565	Triticum aestivum	356	IPR052796	17..355
A0A3B6H0F4	unreviewed	Sulfotransferase	4565	Triticum aestivum	357	IPR052796	17..356
A0A3B6H0I9	unreviewed	Sulfotransferase	4565	Triticum aestivum	358	IPR052796	23..356
A0A3B8VFL0	unreviewed	Sulfotransferase family protein	1898104	Bacteroidota bacterium	244	IPR052796	23..243
A0A3D9MF23	unreviewed	Beta-1,4-N-acetylglucosamine oligosaccharide 6-O-sulfotransferase NodH	1938805	Paraburkholderia sp. BL27I4N3	249	IPR052796	159..244
A0A3G8FVN9	unreviewed	Sulfotransferase domain-containing protein	39645	Mesorhizobium ciceri	253	IPR052796	158..243
A0A3L6D7I9	unreviewed	Uncharacterized protein	4577	Zea mays	193	IPR052796	1..192
A0A3L6DAI7	unreviewed	Nodulation protein H	4577	Zea mays	377	IPR052796	33..376
A0A3L6DUL0	unreviewed	Ubiquitin-like domain-containing protein	4577	Zea mays	312	IPR052796	99..309
A0A3L6QP06	unreviewed	Nodulation protein H-like	4540	Panicum miliaceum	351	IPR052796	2..348
A0A3L6QX86	unreviewed	Nodulation protein H-like	4540	Panicum miliaceum	376	IPR052796	10..370
A0A3L6S5X3	unreviewed	Sulfotransferase	4540	Panicum miliaceum	336	IPR052796	2..334
A0A3L6SFT8	unreviewed	Sulfotransferase	4540	Panicum miliaceum	357	IPR052796	24..355
A0A3L6SMB6	unreviewed	Nodulation protein H-like	4540	Panicum miliaceum	364	IPR052796	11..358
A0A3L6TAA7	unreviewed	Nodulation protein H-like	4540	Panicum miliaceum	337	IPR052796	4..334
A0A3L6TRS9	unreviewed	Sulfotransferase	4540	Panicum miliaceum	426	IPR052796	88..424
A0A3L6TSA5	unreviewed	Sulfotransferase	4540	Panicum miliaceum	357	IPR052796	24..355
A0A3L7S9M8	unreviewed	Sulfotransferase	2026780	Planctomycetota bacterium	276	IPR052796	185..260
A0A3M1SUV3	unreviewed	Sulfotransferase domain-containing protein	2420338	Cyanobacteria bacterium J055	254	IPR052796	90..252
A0A3M2IWE9	unreviewed	Sulfotransferase	382	Rhizobium meliloti	247	IPR052796	157..242
A0A3M3IEP9	unreviewed	ORF4-like protein	318	Pseudomonas savastanoi pv. glycinea	347	IPR052796	272..346
A0A3M3T058	unreviewed	ORF4-like protein	319	Pseudomonas savastanoi pv. phaseolicola	351	IPR052796	276..350
A0A3M3YT31	unreviewed	Putative sulfotransferase	251706	Pseudomonas syringae pv. philadelphi	351	IPR052796	276..350
A0A3M4JEY1	unreviewed	Putative sulfotransferase	318	Pseudomonas savastanoi pv. glycinea	351	IPR052796	276..350
A0A3M4L6F3	unreviewed	Uncharacterized protein	34065	Pseudomonas amygdali pv. mori	344	IPR052796	268..343
A0A3M5FZR2	unreviewed	ORF4-like protein	29438	Pseudomonas savastanoi	347	IPR052796	272..346
A0A3M5G7P4	unreviewed	Putative sulfotransferase	29438	Pseudomonas savastanoi	351	IPR052796	276..350
A0A3M5J3P9	unreviewed	Putative Sulfotransferase	29438	Pseudomonas savastanoi	351	IPR052796	275..350
A0A3M5SZG9	unreviewed	Putative Sulfotransferase	46257	Pseudomonas avellanae	351	IPR052796	277..350
A0A3M6BDU4	unreviewed	Putative sulfotransferase	319	Pseudomonas savastanoi pv. phaseolicola	351	IPR052796	276..350
A0A3M6BWP1	unreviewed	Sulfotransferase	59511	Pseudomonas syringae pv. maculicola	344	IPR052796	270..343
A0A3N5M657	unreviewed	Uncharacterized protein	2026724	Chloroflexota bacterium	264	IPR052796	7..253
A0A3N6S5F5	unreviewed	Sulfotransferase	69224	Erwinia psidii	349	IPR052796	251..346
A0A3N6SJ37	unreviewed	Sulfotransferase	69181	Brassica cretica	344	IPR052796	13..342
A0A3N7FL50	unreviewed	Uncharacterized protein	3694	Populus trichocarpa	328	IPR052796	9..326
A0A3N7FXG8	unreviewed	Sulfotransferase	3694	Populus trichocarpa	311	IPR052796	1..310
A0A3N7G9B4	unreviewed	Sulfotransferase	3694	Populus trichocarpa	343	IPR052796	3..343
A0A3P5YEV5	unreviewed	Sulfotransferase	3711	Brassica campestris	329	IPR052796	3..329
A0A3P5ZP81	unreviewed	Sulfotransferase	3711	Brassica campestris	467	IPR052796	118..466
A0A3P6A0J6	unreviewed	Sulfotransferase	3711	Brassica campestris	336	IPR052796	3..336
A0A3P6APK9	unreviewed	Sulfotransferase	3712	Brassica oleracea	344	IPR052796	13..342
A0A3P6BJ27	unreviewed	Sulfotransferase	3711	Brassica campestris	344	IPR052796	13..342
A0A3P6DPW5	unreviewed	Uncharacterized protein	3712	Brassica oleracea	164	IPR052796	1..61
A0A3P6EDK8	unreviewed	Sulfotransferase	3712	Brassica oleracea	344	IPR052796	13..342
A0A3P6F5A3	unreviewed	Sulfotransferase	3712	Brassica oleracea	336	IPR052796	3..335
A0A3P6F9T3	unreviewed	Uncharacterized protein	3712	Brassica oleracea	129	IPR052796	36..119
A0A3P6GAK0	unreviewed	Sulfotransferase	3712	Brassica oleracea	329	IPR052796	3..329
A0A3Q0F696	unreviewed	Sulfotransferase	3916	Vigna radiata var. radiata	359	IPR052796	28..357
A0A3Q7ESX5	unreviewed	Sulfotransferase	4081	Solanum lycopersicum	344	IPR052796	4..342
A0A3Q7FA44	unreviewed	Sulfotransferase	4081	Solanum lycopersicum	342	IPR052796	2..342
A0A3Q7FGU9	unreviewed	Sulfotransferase	4081	Solanum lycopersicum	340	IPR052796	2..339
A0A3Q7IH84	unreviewed	Sulfotransferase	4081	Solanum lycopersicum	343	IPR052796	3..341
A0A3Q7JCU7	unreviewed	Sulfotransferase	4081	Solanum lycopersicum	340	IPR052796	15..339
A0A3Q7YGG4	unreviewed	Sulfotransferase	3827	Cicer arietinum	321	IPR052796	2..319
A0A3Q8YE50	unreviewed	Sulfotransferase domain-containing protein	2493672	Mesorhizobium sp. M1E.F.Ca.ET.045.02.1.1	253	IPR052796	158..243
A0A3Q8ZT64	unreviewed	Sulfotransferase domain-containing protein	2493679	Mesorhizobium sp. M8A.F.Ca.ET.057.01.1.1	260	IPR052796	158..246
A0A3R7DNB0	unreviewed	Beta-1,4-N-acetylglucosamine oligosaccharide 6-O-sulfotransferase NodH	1938802	Paraburkholderia sp. BL23I1N1	249	IPR052796	159..244
A0A3R7VL98	unreviewed	Sulphotransferase Stf0 domain-containing protein	1986647	Alphaproteobacteria bacterium TMED89	247	IPR052796	5..245
A0A3S1FB24	unreviewed	Sulfotransferase domain-containing protein	2496790	Mesorhizobium sp. M7A.T.Ca.TU.009.01.3.2	253	IPR052796	158..243
A0A3S1HRM9	unreviewed	Sulfotransferase domain-containing protein	2496768	Mesorhizobium sp. M5C.F.Cr.IN.023.01.1.1	253	IPR052796	158..243
A0A3S1MIH4	unreviewed	Sulfotransferase domain-containing protein	2496742	Mesorhizobium sp. M7A.F.Ca.US.008.03.1.1	253	IPR052796	158..243
A0A3S1PKF5	unreviewed	Sulfotransferase domain-containing protein	2496741	Mesorhizobium sp. M7A.F.Ca.US.011.01.1.1	253	IPR052796	158..243
A0A3S1QNK2	unreviewed	Sulfotransferase	2496747	Mesorhizobium sp. M2A.F.Ca.ET.040.01.1.1	253	IPR052796	158..243
A0A3S1RSJ2	unreviewed	Sulfotransferase domain-containing protein	2496737	Mesorhizobium sp. M7A.F.Ca.US.005.03.2.1	253	IPR052796	158..243
A0A3S1XW07	unreviewed	Sulfotransferase domain-containing protein	2496707	Mesorhizobium sp. M7A.F.Ca.US.006.01.1.1	253	IPR052796	158..243
A0A3S1ZR30	unreviewed	Sulfotransferase domain-containing protein	2496702	Mesorhizobium sp. M7D.F.Ca.US.004.03.1.1	253	IPR052796	158..243
A0A3S2BGV7	unreviewed	Sulfotransferase domain-containing protein	2496709	Mesorhizobium sp. M7A.F.Ca.US.003.02.2.1	253	IPR052796	158..243
A0A3S2L6V7	unreviewed	Sulfotransferase domain-containing protein	2496701	Mesorhizobium sp. M7A.F.Ca.US.001.01.1.1	253	IPR052796	158..243
A0A3S3CUH6	unreviewed	Sulfotransferase domain-containing protein	1871066	Mesorhizobium sp.	253	IPR052796	158..243
A0A3S3GSH3	unreviewed	Sulfotransferase domain-containing protein	1871066	Mesorhizobium sp.	253	IPR052796	158..243
A0A3S3HHU1	unreviewed	Sulfotransferase domain-containing protein	1871066	Mesorhizobium sp.	251	IPR052796	156..241
A0A3S3KF44	unreviewed	Sulfotransferase domain-containing protein	1871066	Mesorhizobium sp.	253	IPR052796	158..243
A0A3S3Q0K9	unreviewed	Sulfotransferase domain-containing protein	337451	Cinnamomum micranthum f. kanehirae	341	IPR052796	9..339
A0A3S3R3X5	unreviewed	Sulfotransferase domain-containing protein	2496662	Mesorhizobium sp. M4B.F.Ca.ET.089.01.1.1	253	IPR052796	158..243
A0A3S4JXD1	unreviewed	Sulfotransferase	1871066	Mesorhizobium sp.	251	IPR052796	156..241
A0A3S9BGH8	unreviewed	Sulfotransferase domain-containing protein	2493668	Mesorhizobium sp. M9A.F.Ca.ET.002.03.1.2	253	IPR052796	158..243
A0A3S9DYY1	unreviewed	Sulfotransferase domain-containing protein	2493678	Mesorhizobium sp. M7D.F.Ca.US.005.01.1.1	253	IPR052796	158..243
A0A3S9ESV6	unreviewed	Sulfotransferase domain-containing protein	2493675	Mesorhizobium sp. M4B.F.Ca.ET.058.02.1.1	253	IPR052796	158..243
A0A3S9FNZ8	unreviewed	Sulfotransferase domain-containing protein	2493669	Mesorhizobium sp. M1D.F.Ca.ET.043.01.1.1	253	IPR052796	158..243
A0A426X6X3	unreviewed	Sulfotransferase	4639	Ensete ventricosum	171	IPR052796	36..169
A0A426X7X4	unreviewed	Sulfotransferase	4639	Ensete ventricosum	166	IPR052796	1..149
A0A426YR52	unreviewed	Sulfotransferase	4639	Ensete ventricosum	336	IPR052796	5..335
A0A426YV14	unreviewed	Uncharacterized protein	4639	Ensete ventricosum	158	IPR052796	101..156
A0A427A581	unreviewed	Sulfotransferase	4639	Ensete ventricosum	318	IPR052796	1..316
A0A427A9A4	unreviewed	Sulfotransferase	4639	Ensete ventricosum	268	IPR052796	20..97
A0A433JEA6	unreviewed	Sulfotransferase	92933	Azospirillum doebereinerae	248	IPR052796	177..246
A0A434D362	unreviewed	Sulfotransferase domain-containing protein	2496789	Mesorhizobium sp. M6A.T.Ca.TU.002.02.2.1	253	IPR052796	158..243
A0A434IN69	unreviewed	Sulfotransferase domain-containing protein	2496785	Mesorhizobium sp. M7A.T.Ca.TU.009.01.3.1	253	IPR052796	158..243
A0A434LX22	unreviewed	Sulfotransferase domain-containing protein	2496770	Mesorhizobium sp. M5C.F.Ca.IN.020.29.1.1	251	IPR052796	156..241
A0A434Q245	unreviewed	Sulfotransferase domain-containing protein	2496772	Mesorhizobium sp. M5C.F.Ca.IN.020.14.1.1	253	IPR052796	158..243
A0A434SKB4	unreviewed	Sulfotransferase domain-containing protein	2496765	Mesorhizobium sp. M1A.F.Ca.IN.020.06.1.1	253	IPR052796	158..243
A0A434TSQ6	unreviewed	Sulfotransferase domain-containing protein	2496753	Mesorhizobium sp. M1A.F.Ca.ET.072.01.1.1	253	IPR052796	158..243
A0A434WHB9	unreviewed	Sulfotransferase domain-containing protein	2496750	Mesorhizobium sp. M1E.F.Ca.ET.063.01.1.1	253	IPR052796	158..243
A0A434WNR7	unreviewed	Sulfotransferase domain-containing protein	2496743	Mesorhizobium sp. M7A.F.Ca.US.010.02.1.1	253	IPR052796	158..243
A0A435BRM7	unreviewed	Sulfotransferase domain-containing protein	2496754	Mesorhizobium sp. M4A.F.Ca.ET.050.02.1.1	253	IPR052796	158..243
A0A435JMV9	unreviewed	Sulfotransferase domain-containing protein	2496729	Mesorhizobium sp. M7A.F.Ca.CA.001.13.2.1	253	IPR052796	158..243
A0A436C744	unreviewed	Sulfotransferase domain-containing protein	2496692	Mesorhizobium sp. M7A.F.Ca.CA.001.08.2.1	253	IPR052796	158..243
A0A436DGL6	unreviewed	Sulfotransferase domain-containing protein	2496696	Mesorhizobium sp. M7A.F.Ca.US.006.04.2.1	253	IPR052796	158..243
A0A436HFB2	unreviewed	Sulfotransferase domain-containing protein	2496694	Mesorhizobium sp. M7A.F.Ca.CA.004.05.1.1	253	IPR052796	158..243
A0A436SMM5	unreviewed	Sulfotransferase domain-containing protein	2496660	Mesorhizobium sp. M2A.F.Ca.ET.046.02.1.1	253	IPR052796	158..243
A0A436WKF1	unreviewed	Sulfotransferase domain-containing protein	2496652	Mesorhizobium sp. M4A.F.Ca.ET.020.02.1.1	253	IPR052796	158..243
A0A438BW74	unreviewed	Sulfotransferase	29760	Vitis vinifera	155	IPR052796	44..153
A0A438EPT7	unreviewed	Sulfotransferase	29760	Vitis vinifera	344	IPR052796	2..343
A0A438FN16	unreviewed	Sulfotransferase	29760	Vitis vinifera	344	IPR052796	2..343
A0A438IJP3	unreviewed	Sulfotransferase	29760	Vitis vinifera	266	IPR052796	2..264
A0A438IJR8	unreviewed	Uncharacterized protein	29760	Vitis vinifera	105	IPR052796	7..88
A0A438K1I9	unreviewed	Sulfotransferase	29760	Vitis vinifera	431	IPR052796	32..430
A0A438KJC8	unreviewed	Sulfotransferase	29760	Vitis vinifera	393	IPR052796	39..393
A0A440K1Y8	unreviewed	Sulfotransferase domain-containing protein	1871066	Mesorhizobium sp.	253	IPR052796	158..243
A0A441YWP4	unreviewed	Sulfotransferase domain-containing protein	1871066	Mesorhizobium sp.	253	IPR052796	158..243
A0A442S0Y8	unreviewed	Sulfotransferase domain-containing protein	1871066	Mesorhizobium sp.	253	IPR052796	158..243
A0A442YDV4	unreviewed	Sulfotransferase	1871066	Mesorhizobium sp.	253	IPR052796	158..243
A0A443NC26	unreviewed	Sulfotransferase	337451	Cinnamomum micranthum f. kanehirae	388	IPR052796	69..382
A0A443NXT3	unreviewed	Sulfotransferase domain-containing protein	337451	Cinnamomum micranthum f. kanehirae	319	IPR052796	38..317
A0A443PP66	unreviewed	Nodulation protein H	337451	Cinnamomum micranthum f. kanehirae	372	IPR052796	3..370
A0A444KX88	unreviewed	Sulfotransferase domain-containing protein	2496746	Mesorhizobium sp. M2A.F.Ca.ET.039.01.1.1	253	IPR052796	158..243
A0A444X3M0	unreviewed	Sulfotransferase	3818	Arachis hypogaea	346	IPR052796	12..344
A0A444ZAB9	unreviewed	Sulfotransferase	3818	Arachis hypogaea	357	IPR052796	15..357
A0A445AQA3	unreviewed	Sulfotransferase	3818	Arachis hypogaea	378	IPR052796	44..378
A0A445B752	unreviewed	Sulfotransferase	3818	Arachis hypogaea	346	IPR052796	12..344
A0A445BS23	unreviewed	Uncharacterized protein	3818	Arachis hypogaea	337	IPR052796	9..336
A0A445CBB9	unreviewed	Uncharacterized protein	3818	Arachis hypogaea	335	IPR052796	6..334
A0A445G833	unreviewed	Sulfotransferase	3848	Glycine soja	350	IPR052796	6..348
A0A445GBE8	unreviewed	Sulfotransferase	3848	Glycine soja	341	IPR052796	6..338
A0A445H386	unreviewed	Sulfotransferase	3848	Glycine soja	342	IPR052796	6..339
A0A445HXM3	unreviewed	Sulfotransferase	3848	Glycine soja	341	IPR052796	4..341
A0A445JZN1	unreviewed	Sulfotransferase	3848	Glycine soja	344	IPR052796	6..342
A0A445JZP6	unreviewed	Sulfotransferase	3848	Glycine soja	311	IPR052796	1..309
A0A445K4S0	unreviewed	Sulfotransferase	3848	Glycine soja	331	IPR052796	176..329
A0A445KL86	unreviewed	Sulfotransferase	3848	Glycine soja	402	IPR052796	76..400
A0A445KLF9	unreviewed	Sulfotransferase	3848	Glycine soja	423	IPR052796	76..421
A0A445KV40	unreviewed	Sulfotransferase	3848	Glycine soja	277	IPR052796	24..274
A0A445LNP8	unreviewed	Sulfotransferase	3848	Glycine soja	299	IPR052796	42..297
A0A445M4X0	unreviewed	Sulfotransferase	3848	Glycine soja	335	IPR052796	7..335
A0A445M4Z2	unreviewed	Sulfotransferase	3848	Glycine soja	341	IPR052796	3..341
A0A445M503	unreviewed	Sulfotransferase	3848	Glycine soja	277	IPR052796	22..277
A0A445M515	unreviewed	Sulfotransferase	3848	Glycine soja	343	IPR052796	15..343
A0A445M559	unreviewed	Sulfotransferase	3848	Glycine soja	317	IPR052796	3..289
A0A452Z2B0	unreviewed	Sulfotransferase	200361	Aegilops tauschii subsp. strangulata	340	IPR052796	5..338
A0A452Z2B9	unreviewed	Sulfotransferase	200361	Aegilops tauschii subsp. strangulata	169	IPR052796	3..167
A0A452Z2C1	unreviewed	Sulfotransferase	200361	Aegilops tauschii subsp. strangulata	175	IPR052796	5..175
A0A452Z2C3	unreviewed	Sulfotransferase	200361	Aegilops tauschii subsp. strangulata	188	IPR052796	5..175
A0A452Z2C6	unreviewed	Sulfotransferase	200361	Aegilops tauschii subsp. strangulata	333	IPR052796	3..281
A0A452Z2C9	unreviewed	Sulfotransferase	200361	Aegilops tauschii subsp. strangulata	338	IPR052796	5..286
A0A452Z2D0	unreviewed	Sulfotransferase	200361	Aegilops tauschii subsp. strangulata	86	IPR052796	2..86
A0A452Z2E2	unreviewed	Sulfotransferase	200361	Aegilops tauschii subsp. strangulata	265	IPR052796	2..249
A0A452Z2F2	unreviewed	Sulfotransferase	200361	Aegilops tauschii subsp. strangulata	239	IPR052796	5..235
A0A453AX33	unreviewed	Sulfotransferase	200361	Aegilops tauschii subsp. strangulata	455	IPR052796	120..452
A0A453AX63	unreviewed	Sulfotransferase	200361	Aegilops tauschii subsp. strangulata	338	IPR052796	5..335
A0A453AX68	unreviewed	Sulfotransferase	200361	Aegilops tauschii subsp. strangulata	234	IPR052796	1..225
A0A453AX69	unreviewed	Uncharacterized protein	200361	Aegilops tauschii subsp. strangulata	241	IPR052796	1..238
A0A453AX73	unreviewed	Uncharacterized protein	200361	Aegilops tauschii subsp. strangulata	62	IPR052796	1..59
A0A453AXD2	unreviewed	Sulfotransferase	200361	Aegilops tauschii subsp. strangulata	283	IPR052796	5..282
A0A453AXE7	unreviewed	Sulfotransferase	200361	Aegilops tauschii subsp. strangulata	171	IPR052796	1..168
A0A453AXF2	unreviewed	Sulfotransferase	200361	Aegilops tauschii subsp. strangulata	237	IPR052796	5..233
A0A453FPL7	unreviewed	Sulfotransferase	200361	Aegilops tauschii subsp. strangulata	258	IPR052796	17..250
A0A453FPM2	unreviewed	Uncharacterized protein	200361	Aegilops tauschii subsp. strangulata	89	IPR052796	2..54
A0A453FPP7	unreviewed	Sulfotransferase	200361	Aegilops tauschii subsp. strangulata	357	IPR052796	17..356
A0A453FPQ3	unreviewed	Sulfotransferase	200361	Aegilops tauschii subsp. strangulata	340	IPR052796	17..305
A0A453FPT5	unreviewed	Sulfotransferase	200361	Aegilops tauschii subsp. strangulata	105	IPR052796	1..104
A0A453FPT6	unreviewed	Sulfotransferase	200361	Aegilops tauschii subsp. strangulata	169	IPR052796	1..168
A0A453FPT7	unreviewed	Uncharacterized protein	200361	Aegilops tauschii subsp. strangulata	110	IPR052796	17..106
A0A453FPU0	unreviewed	Sulfotransferase	200361	Aegilops tauschii subsp. strangulata	290	IPR052796	8..289
A0A453FPU1	unreviewed	Sulfotransferase	200361	Aegilops tauschii subsp. strangulata	293	IPR052796	8..292
A0A453FPU3	unreviewed	Sulfotransferase	200361	Aegilops tauschii subsp. strangulata	163	IPR052796	1..162
A0A453G853	unreviewed	Sulfotransferase	200361	Aegilops tauschii subsp. strangulata	447	IPR052796	111..445
A0A453G857	unreviewed	Sulfotransferase	200361	Aegilops tauschii subsp. strangulata	383	IPR052796	100..380
A0A453G860	unreviewed	Sulfotransferase	200361	Aegilops tauschii subsp. strangulata	293	IPR052796	1..293
A0A453G883	unreviewed	Sulfotransferase	200361	Aegilops tauschii subsp. strangulata	128	IPR052796	1..128
A0A453G888	unreviewed	Sulfotransferase	200361	Aegilops tauschii subsp. strangulata	276	IPR052796	28..256
A0A453G8H1	unreviewed	Sulfotransferase	200361	Aegilops tauschii subsp. strangulata	318	IPR052796	1..316
A0A453G8H6	unreviewed	Sulfotransferase	200361	Aegilops tauschii subsp. strangulata	201	IPR052796	34..201
A0A453G8I4	unreviewed	Sulfotransferase	200361	Aegilops tauschii subsp. strangulata	283	IPR052796	6..282
A0A453G8L1	unreviewed	Uncharacterized protein	200361	Aegilops tauschii subsp. strangulata	119	IPR052796	3..116
A0A453G8L7	unreviewed	Sulfotransferase	200361	Aegilops tauschii subsp. strangulata	197	IPR052796	5..197
A0A453G928	unreviewed	Sulfotransferase	200361	Aegilops tauschii subsp. strangulata	314	IPR052796	66..294
A0A453G933	unreviewed	Sulfotransferase	200361	Aegilops tauschii subsp. strangulata	149	IPR052796	1..149
A0A484KGQ1	unreviewed	Uncharacterized protein	132261	Cuscuta campestris	239	IPR052796	1..236
A0A484KQW5	unreviewed	Sulfotransferase	132261	Cuscuta campestris	138	IPR052796	1..136
A0A484KYY5	unreviewed	Sulfotransferase	132261	Cuscuta campestris	122	IPR052796	13..120
A0A484KZF3	unreviewed	Sulfotransferase	132261	Cuscuta campestris	342	IPR052796	2..342
A0A484L2E0	unreviewed	Sulfotransferase	132261	Cuscuta campestris	342	IPR052796	2..342
A0A484MDV0	unreviewed	Sulfotransferase	132261	Cuscuta campestris	166	IPR052796	1..163
A0A496W192	unreviewed	Sulfotransferase	1913989	Gammaproteobacteria bacterium	267	IPR052796	122..266
A0A498IXQ0	unreviewed	Sulfotransferase	3750	Malus domestica	348	IPR052796	12..341
A0A498J8F3	unreviewed	Sulfotransferase	3750	Malus domestica	442	IPR052796	13..358
A0A498KI98	unreviewed	Uncharacterized protein	3750	Malus domestica	334	IPR052796	2..334
A0A4D6KYI7	unreviewed	Sulfotransferase	3917	Vigna unguiculata	359	IPR052796	28..357
A0A4D6L410	unreviewed	P-loop containing nucleoside triphosphate hydrolase	3917	Vigna unguiculata	344	IPR052796	9..341
A0A4D6LSJ2	unreviewed	Sulfotransferase	3917	Vigna unguiculata	328	IPR052796	1..328
A0A4D6MC34	unreviewed	Sulfotransferase	3917	Vigna unguiculata	342	IPR052796	7..339
A0A4D6NUA3	unreviewed	P-loop containing nucleoside triphosphate hydrolase	3917	Vigna unguiculata	341	IPR052796	9..338
A0A4P1QR55	unreviewed	Uncharacterized protein	3871	Lupinus angustifolius	338	IPR052796	2..338
A0A4P1RFX6	unreviewed	Sulfotransferase	3871	Lupinus angustifolius	342	IPR052796	12..341
A0A4P1RI23	unreviewed	Sulfotransferase	3871	Lupinus angustifolius	319	IPR052796	2..319
A0A4P1RPR5	unreviewed	Sulfotransferase	3871	Lupinus angustifolius	345	IPR052796	9..342
A0A4Q2YU48	unreviewed	Sulfotransferase domain-containing protein	2026800	Verrucomicrobiaceae bacterium	170	IPR052796	20..169
A0A4Q7FY10	unreviewed	Sulfotransferase domain-containing protein	1571195	Bradyrhizobium sp. Leo121	246	IPR052796	156..239
A0A4Q8QMN4	unreviewed	Sulfotransferase domain-containing protein	1571199	Bradyrhizobium sp. Leo170	246	IPR052796	156..239
A0A4R1HGP8	unreviewed	Sulfotransferase domain-containing protein	1537524	Thiogranum longum	252	IPR052796	105..251
A0A4R1HQ71	unreviewed	Sulfotransferase family protein	1537524	Thiogranum longum	241	IPR052796	2..240
A0A4R1MWU2	unreviewed	Beta-1,4-N-acetylglucosamine oligosaccharide 6-O-sulfotransferase NodH	1938809	Paraburkholderia sp. BL9I2N2	249	IPR052796	159..244
A0A4R2BK18	unreviewed	Sulfotransferase domain-containing protein	194963	Sinorhizobium americanum	253	IPR052796	157..244
A0A4R3PPY5	unreviewed	Beta-1,4-N-acetylglucosamine oligosaccharide 6-O-sulfotransferase NodH	50338	Rhizobium sullae	254	IPR052796	163..250
A0A4R3RHA7	unreviewed	Beta-1,4-N-acetylglucosamine oligosaccharide 6-O-sulfotransferase NodH	1136135	Rhizobium azibense	248	IPR052796	158..243
A0A4R5L2H6	unreviewed	Sulfotransferase domain-containing protein	2546446	Paraburkholderia guartelaensis	247	IPR052796	8..68
A0A4R9PNB9	unreviewed	Sulfotransferase domain-containing protein	2496669	Mesorhizobium sp. M1D.F.Ca.ET.231.01.1.1	253	IPR052796	158..243
A0A4R9Q909	unreviewed	Sulfotransferase domain-containing protein	2496670	Mesorhizobium sp. M2D.F.Ca.ET.232.01.1.1	253	IPR052796	158..243
A0A4R9QAQ1	unreviewed	Sulfotransferase domain-containing protein	2563932	Mesorhizobium sp. M1D.F.Ca.ET.234.01.1.1	253	IPR052796	158..243
A0A4R9VEQ7	unreviewed	Sulfotransferase domain-containing protein	2500530	Mesorhizobium sp. M2E.F.Ca.ET.219.01.1.1	253	IPR052796	158..243
A0A4R9WM33	unreviewed	Sulfotransferase domain-containing protein	2500529	Mesorhizobium sp. M00.F.Ca.ET.217.01.1.1	253	IPR052796	158..243
A0A4R9WXL1	unreviewed	Sulfotransferase domain-containing protein	2500528	Mesorhizobium sp. M00.F.Ca.ET.216.01.1.1	253	IPR052796	158..243
A0A4S0G790	unreviewed	Sulfotransferase domain-containing protein	2496667	Mesorhizobium sp. M1C.F.Ca.ET.192.01.1.1	253	IPR052796	158..243
A0A4S0JLA5	unreviewed	Sulfotransferase domain-containing protein	2500526	Mesorhizobium sp. M2E.F.Ca.ET.209.01.1.1	253	IPR052796	158..243
A0A4S0KKP6	unreviewed	Sulfotransferase domain-containing protein	2563923	Mesorhizobium sp. M1C.F.Ca.ET.187.01.1.1	253	IPR052796	158..243
A0A4S0N553	unreviewed	Sulfotransferase domain-containing protein	2563946	Mesorhizobium sp. M3A.F.Ca.ET.201.01.1.1	253	IPR052796	158..243
A0A4S0S6J7	unreviewed	Sulfotransferase domain-containing protein	2563970	Mesorhizobium sp. M8A.F.Ca.ET.213.01.1.1	253	IPR052796	158..243
A0A4S0VFT0	unreviewed	Sulfotransferase domain-containing protein	2500523	Mesorhizobium sp. M2E.F.Ca.ET.166.01.1.1	253	IPR052796	158..243
A0A4S4D1I0	unreviewed	Sulfotransferase	542762	Camellia sinensis var. sinensis	278	IPR052796	68..276
A0A4S4D1Y1	unreviewed	Uncharacterized protein	542762	Camellia sinensis var. sinensis	325	IPR052796	196..251
A0A4S4DKE7	unreviewed	Sulfotransferase	542762	Camellia sinensis var. sinensis	398	IPR052796	56..395
A0A4S4DSP6	unreviewed	Sulfotransferase	542762	Camellia sinensis var. sinensis	344	IPR052796	3..342
A0A4S4E243	unreviewed	Sulfotransferase	542762	Camellia sinensis var. sinensis	347	IPR052796	6..346
A0A4S4EA03	unreviewed	Uncharacterized protein	542762	Camellia sinensis var. sinensis	340	IPR052796	3..339
A0A4S4EZB7	unreviewed	Sulfotransferase	542762	Camellia sinensis var. sinensis	375	IPR052796	104..373
A0A4S8IAS3	unreviewed	Sulfotransferase	52838	Musa balbisiana	313	IPR052796	35..112
A0A4S8ING0	unreviewed	Cdk-activating kinase assembly factor MAT1 centre domain-containing protein	52838	Musa balbisiana	868	IPR052796	360..626
A0A4S8IQI1	unreviewed	Sulfotransferase	52838	Musa balbisiana	343	IPR052796	9..341
A0A4S8JQE8	unreviewed	Uncharacterized protein	52838	Musa balbisiana	343	IPR052796	9..341
A0A4S8JWP1	unreviewed	Sulfotransferase	52838	Musa balbisiana	360	IPR052796	4..342
A0A4U3L5W1	unreviewed	Uncharacterized protein	2575867	Ilyomonas limi	246	IPR052796	74..245
A0A4U5MA99	unreviewed	Sulfotransferase	43335	Populus alba	342	IPR052796	2..342
A0A4U5Q522	unreviewed	Sulfotransferase	43335	Populus alba	346	IPR052796	10..344
A0A4U5QKZ3	unreviewed	Sulfotransferase	43335	Populus alba	343	IPR052796	3..343
A0A4U5QVJ0	unreviewed	Sulfotransferase	43335	Populus alba	342	IPR052796	2..342
A0A4U5R1W3	unreviewed	Sulfotransferase	43335	Populus alba	344	IPR052796	3..343
A0A4U6T2F1	unreviewed	Sulfotransferase	4556	Setaria viridis	356	IPR052796	21..353
A0A4U6T2H9	unreviewed	Sulfotransferase	4556	Setaria viridis	321	IPR052796	1..318
A0A4U6T2Z6	unreviewed	Sulfotransferase	4556	Setaria viridis	343	IPR052796	3..341
A0A4U6V495	unreviewed	Sulfotransferase	4556	Setaria viridis	360	IPR052796	5..356
A0A4U6W2I1	unreviewed	Sulfotransferase	4556	Setaria viridis	337	IPR052796	4..334
A0A4U6WFI9	unreviewed	Sulfotransferase	4556	Setaria viridis	360	IPR052796	5..356
A0A4V3ASG6	unreviewed	Sulfotransferase	2547397	Antarcticimicrobium luteum	252	IPR052796	7..250
A0A4V3PAI9	unreviewed	Sulfotransferase domain-containing protein	2563947	Mesorhizobium sp. M4B.F.Ca.ET.143.01.1.1	253	IPR052796	158..243
A0A4Y1QTV5	unreviewed	P-loop containing nucleoside triphosphate hydrolases superfamily protein	3755	Prunus dulcis	342	IPR052796	6..329
A0A4Y1RQM3	unreviewed	P-loop containing nucleoside triphosphate hydrolases superfamily protein	3755	Prunus dulcis	338	IPR052796	2..338
A0A4Y1RZW1	unreviewed	P-loop containing nucleoside triphosphate hydrolases superfamily protein	3755	Prunus dulcis	394	IPR052796	6..324
A0A4Y6KXB9	unreviewed	Sulphotransferase Stf0 domain-containing protein	2027405	Azoarcus sp. DD4	223	IPR052796	62..221
A0A4Y7IE04	unreviewed	Sulfotransferase	3469	Papaver somniferum	342	IPR052796	9..339
A0A4Y7ILR8	unreviewed	Sulfotransferase	3469	Papaver somniferum	405	IPR052796	2..403
A0A4Y7J334	unreviewed	Sulfotransferase	3469	Papaver somniferum	345	IPR052796	2..343
A0A4Y7K4X3	unreviewed	Sulfotransferase	3469	Papaver somniferum	342	IPR052796	9..339
A0A502VVP7	unreviewed	Sulfotransferase domain-containing protein	2589904	Mesorhizobium sp. B2-8-4	253	IPR052796	158..243
A0A508WVW3	unreviewed	Sulfotransferase domain-containing protein	110321	Sinorhizobium medicae	247	IPR052796	157..242
A0A525C2Y0	unreviewed	Uncharacterized protein	885	Desulfovibrio sp.	253	IPR052796	6..245
A0A526M5D9	unreviewed	Sulfotransferase domain-containing protein	1871066	Mesorhizobium sp.	253	IPR052796	158..243
A0A526V9G9	unreviewed	Sulfotransferase domain-containing protein	1871066	Mesorhizobium sp.	253	IPR052796	158..243
A0A527GUQ4	unreviewed	Sulfotransferase domain-containing protein	1871066	Mesorhizobium sp.	253	IPR052796	158..243
A0A527IXU0	unreviewed	Sulfotransferase domain-containing protein	1871066	Mesorhizobium sp.	253	IPR052796	158..243
A0A528KWZ3	unreviewed	Sulfotransferase domain-containing protein	1871066	Mesorhizobium sp.	253	IPR052796	158..243
A0A529MFH8	unreviewed	Sulfotransferase domain-containing protein	1871066	Mesorhizobium sp.	228	IPR052796	10..42
A0A537HFN6	unreviewed	Sulfotransferase	2026714	Candidatus Bathyarchaeota archaeon	257	IPR052796	184..255
A0A537HFQ4	unreviewed	Sulfotransferase	2026714	Candidatus Bathyarchaeota archaeon	256	IPR052796	12..254
A0A538A868	unreviewed	Sulfotransferase	1883427	Actinomycetes bacterium	238	IPR052796	166..234
A0A538DM35	unreviewed	Sulfotransferase	1883427	Actinomycetes bacterium	249	IPR052796	2..248
A0A540KBS0	unreviewed	Sulfotransferase	106549	Malus baccata	182	IPR052796	2..173
A0A540L3N5	unreviewed	Sulfotransferase	106549	Malus baccata	319	IPR052796	1..316
A0A540L4U9	unreviewed	Sulfotransferase	106549	Malus baccata	83	IPR052796	2..83
A0A540LQH0	unreviewed	Sulfotransferase	106549	Malus baccata	419	IPR052796	13..352
A0A540NJS9	unreviewed	Sulfotransferase	106549	Malus baccata	319	IPR052796	1..316
A0A540V9H1	unreviewed	Sulphotransferase Stf0 domain-containing protein	1204385	Litorilinea aerophila	257	IPR052796	14..256
A0A540VFH7	unreviewed	Sulfotransferase	1204385	Litorilinea aerophila	282	IPR052796	206..280
A0A547L128	unreviewed	Sulfotransferase domain-containing protein	2589882	Mesorhizobium sp. WSM4315	253	IPR052796	158..243
A0A547N1A9	unreviewed	Sulfotransferase domain-containing protein	2589887	Mesorhizobium sp. WSM4303	253	IPR052796	158..243
A0A553L7P6	unreviewed	Uncharacterized protein	2593649	Aliiglaciecola sp. M165	254	IPR052796	113..253
A0A563W5F1	unreviewed	Putative Sulfotransferase	945734	Hyella patelloides LEGE 07179	277	IPR052796	36..276
A0A565BAZ4	unreviewed	Sulfotransferase	586526	Arabis nemorensis	485	IPR052796	298..483
A0A565BCD3	unreviewed	Sulfotransferase	586526	Arabis nemorensis	344	IPR052796	13..342
A0A565BV16	unreviewed	Sulfotransferase	586526	Arabis nemorensis	340	IPR052796	3..340
A0A565C9W0	unreviewed	Sulfotransferase	586526	Arabis nemorensis	317	IPR052796	1..316
A0A5A7NX88	unreviewed	P-loop containing nucleoside triphosphatehydrolases superfamily protein	4170	Striga asiatica	341	IPR052796	2..340
A0A5A7P8W9	unreviewed	P-loop containing nucleoside triphosphatehydrolases superfamily protein	4170	Striga asiatica	344	IPR052796	5..342
A0A5A7PEB7	unreviewed	Sulfotransferase	4170	Striga asiatica	345	IPR052796	3..343
A0A5A7Q299	unreviewed	P-loop containing nucleoside triphosphatehydrolases superfamily protein	4170	Striga asiatica	298	IPR052796	140..290
A0A5A7QCV1	unreviewed	P-loop containing nucleoside triphosphatehydrolases superfamily protein	4170	Striga asiatica	140	IPR052796	1..33
A0A5A7SKX9	unreviewed	Nodulation protein H	1194695	Cucumis melo var. makuwa	316	IPR052796	47..314
A0A5B1CFN0	unreviewed	Stf0 sulfotransferase	406547	Rubripirellula obstinata	256	IPR052796	113..255
A0A5B6UJR9	unreviewed	Sulfotransferase	47621	Gossypium australe	337	IPR052796	5..337
A0A5B6V298	unreviewed	Nodulation protein H-like isoform X2	47621	Gossypium australe	344	IPR052796	2..342
A0A5B6VYT5	unreviewed	Sulfotransferase	47621	Gossypium australe	329	IPR052796	2..329
A0A5B6WDH4	unreviewed	Sulfotransferase	47621	Gossypium australe	381	IPR052796	14..381
A0A5B6X4P4	unreviewed	Nodulation protein H-like isoform X2	47621	Gossypium australe	359	IPR052796	3..338
A0A5B6YVG2	unreviewed	Sulfotransferase	16924	Davidia involucrata	348	IPR052796	16..344
A0A5B6YXM8	unreviewed	Sulfotransferase	16924	Davidia involucrata	220	IPR052796	2..216
A0A5B6Z418	unreviewed	Sulfotransferase	16924	Davidia involucrata	342	IPR052796	2..342
A0A5B6ZNV6	unreviewed	Sulfotransferase	16924	Davidia involucrata	344	IPR052796	3..342
A0A5B7BWW3	unreviewed	Sulfotransferase	16924	Davidia involucrata	368	IPR052796	23..366
A0A5B8VDU8	unreviewed	Sulfotransferase	1813871	Panacibacter ginsenosidivorans	252	IPR052796	3..251
A0A5B8VE97	unreviewed	Sulfotransferase	1813871	Panacibacter ginsenosidivorans	246	IPR052796	4..245
A0A5C6B7H8	unreviewed	Stf0 sulfotransferase	2528005	Stieleria varia	272	IPR052796	96..266
A0A5C6EMR4	unreviewed	Stf0 sulfotransferase	2528015	Rubripirellula tenax	261	IPR052796	7..256
A0A5C6EU65	unreviewed	Stf0 sulfotransferase	2528032	Candidatus Brocadiaceae bacterium B188	290	IPR052796	146..289
A0A5C7H6X8	unreviewed	Sulfotransferase	1000413	Acer yangbiense	342	IPR052796	9..339
A0A5C7HRQ4	unreviewed	Sulfotransferase	1000413	Acer yangbiense	355	IPR052796	4..352
A0A5C7I5J6	unreviewed	Sulfotransferase	1000413	Acer yangbiense	340	IPR052796	22..232
A0A5D1ZUA0	unreviewed	Uncharacterized protein	34276	Gossypium darwinii	344	IPR052796	3..342
A0A5D2A435	unreviewed	Uncharacterized protein	34276	Gossypium darwinii	344	IPR052796	2..342
A0A5D2A5F3	unreviewed	Uncharacterized protein	34276	Gossypium darwinii	322	IPR052796	2..320
A0A5D2AMG0	unreviewed	Sulfotransferase	34276	Gossypium darwinii	345	IPR052796	2..345
A0A5D2ANF5	unreviewed	Sulfotransferase	34276	Gossypium darwinii	260	IPR052796	2..240
A0A5D2AXQ2	unreviewed	Sulfotransferase	34276	Gossypium darwinii	337	IPR052796	2..337
A0A5D2D0N7	unreviewed	Sulfotransferase	34276	Gossypium darwinii	258	IPR052796	2..238
A0A5D2D3Z6	unreviewed	Sulfotransferase	34276	Gossypium darwinii	343	IPR052796	2..343
A0A5D2DW10	unreviewed	Sulfotransferase	34276	Gossypium darwinii	344	IPR052796	3..342
A0A5D2E4X7	unreviewed	Uncharacterized protein	34276	Gossypium darwinii	344	IPR052796	2..342
A0A5D2E549	unreviewed	Uncharacterized protein	34276	Gossypium darwinii	322	IPR052796	2..236
A0A5D2EMA0	unreviewed	Sulfotransferase	34276	Gossypium darwinii	382	IPR052796	38..382
A0A5D2ENI0	unreviewed	Sulfotransferase	34276	Gossypium darwinii	297	IPR052796	38..276
A0A5D2EYV3	unreviewed	Sulfotransferase	34276	Gossypium darwinii	341	IPR052796	2..337
A0A5D2HFZ0	unreviewed	Sulfotransferase	34276	Gossypium darwinii	310	IPR052796	1..310
A0A5D2HHQ2	unreviewed	Sulfotransferase	34276	Gossypium darwinii	343	IPR052796	2..343
A0A5D2HSV5	unreviewed	Uncharacterized protein	34277	Gossypium tomentosum	344	IPR052796	3..342
A0A5D2HU09	unreviewed	Uncharacterized protein	34277	Gossypium tomentosum	364	IPR052796	3..342
A0A5D2I4L7	unreviewed	Uncharacterized protein	34277	Gossypium tomentosum	344	IPR052796	2..342
A0A5D2IR73	unreviewed	Sulfotransferase	34277	Gossypium tomentosum	345	IPR052796	2..345
A0A5D2IRV2	unreviewed	Sulfotransferase	34277	Gossypium tomentosum	296	IPR052796	2..291
A0A5D2J3F3	unreviewed	Sulfotransferase	34277	Gossypium tomentosum	306	IPR052796	47..306
A0A5D2J3S7	unreviewed	Sulfotransferase	34277	Gossypium tomentosum	337	IPR052796	2..337
A0A5D2LJT2	unreviewed	Sulfotransferase	34277	Gossypium tomentosum	343	IPR052796	2..343
A0A5D2LLI0	unreviewed	Sulfotransferase	34277	Gossypium tomentosum	258	IPR052796	2..238
A0A5D2MGL9	unreviewed	Sulfotransferase	34277	Gossypium tomentosum	344	IPR052796	3..342
A0A5D2MRJ2	unreviewed	Uncharacterized protein	34277	Gossypium tomentosum	311	IPR052796	1..309
A0A5D2MSR4	unreviewed	Uncharacterized protein	34277	Gossypium tomentosum	344	IPR052796	2..342
A0A5D2NDH3	unreviewed	Sulfotransferase	34277	Gossypium tomentosum	382	IPR052796	38..382
A0A5D2NHB5	unreviewed	Sulfotransferase	34277	Gossypium tomentosum	297	IPR052796	38..276
A0A5D2NQP2	unreviewed	Sulfotransferase	34277	Gossypium tomentosum	341	IPR052796	2..337
A0A5D2NRS2	unreviewed	Sulfotransferase	34277	Gossypium tomentosum	308	IPR052796	1..304
A0A5D2RJ40	unreviewed	Sulfotransferase	34277	Gossypium tomentosum	343	IPR052796	2..343
A0A5D2RKH0	unreviewed	Sulfotransferase	34277	Gossypium tomentosum	258	IPR052796	2..238
A0A5D2RZL4	unreviewed	Uncharacterized protein	34275	Gossypium mustelinum	344	IPR052796	3..342
A0A5D2S9M1	unreviewed	Sulfotransferase	34275	Gossypium mustelinum	344	IPR052796	2..342
A0A5D2SVL0	unreviewed	Sulfotransferase	34275	Gossypium mustelinum	345	IPR052796	2..345
A0A5D2SWY3	unreviewed	Sulfotransferase	34275	Gossypium mustelinum	296	IPR052796	2..291
A0A5D2T5K3	unreviewed	Sulfotransferase	34275	Gossypium mustelinum	253	IPR052796	2..232
A0A5D2T8N4	unreviewed	Sulfotransferase	34275	Gossypium mustelinum	337	IPR052796	2..337
A0A5D2VI14	unreviewed	Sulfotransferase	34275	Gossypium mustelinum	343	IPR052796	2..343
A0A5D2WDE1	unreviewed	Sulfotransferase	34275	Gossypium mustelinum	344	IPR052796	3..342
A0A5D2WNY3	unreviewed	Uncharacterized protein	34275	Gossypium mustelinum	344	IPR052796	2..342
A0A5D2X8M8	unreviewed	Sulfotransferase	34275	Gossypium mustelinum	382	IPR052796	38..382
A0A5D2XJR9	unreviewed	Sulfotransferase	34275	Gossypium mustelinum	341	IPR052796	2..337
A0A5D2XKD8	unreviewed	Sulfotransferase	34275	Gossypium mustelinum	287	IPR052796	2..285
A0A5D3A6U5	unreviewed	Sulfotransferase	34275	Gossypium mustelinum	343	IPR052796	2..343
A0A5D3CR74	unreviewed	Sulfotransferase	1194695	Cucumis melo var. makuwa	307	IPR052796	1..307
A0A5E4FAF7	unreviewed	PREDICTED: nodulation H	3755	Prunus dulcis	357	IPR052796	8..344
A0A5E4FDU8	unreviewed	PREDICTED: nodulation H	3755	Prunus dulcis	373	IPR052796	13..360
A0A5E4FFH9	unreviewed	PREDICTED: nodulation H	3755	Prunus dulcis	345	IPR052796	11..342
A0A5E8F1I1	unreviewed	Sulfotransferase domain-containing protein	2493671	Mesorhizobium sp. M2A.F.Ca.ET.043.05.1.1	253	IPR052796	158..243
A0A5F1RYI3	unreviewed	Sulfotransferase domain-containing protein	2137763	Rhizobium sp. SEMIA 4088	249	IPR052796	10..47
A0A5F2G8E4	unreviewed	Sulfotransferase domain-containing protein	2500531	Mesorhizobium sp. M00.F.Ca.ET.220.01.1.1	253	IPR052796	158..243
A0A5F2I448	unreviewed	Sulfotransferase domain-containing protein	2496666	Mesorhizobium sp. M1D.F.Ca.ET.183.01.1.1	253	IPR052796	158..243
A0A5J4ZNL4	unreviewed	Sulfotransferase	561372	Nyssa sinensis	355	IPR052796	11..336
A0A5J5APQ4	unreviewed	Sulfotransferase	561372	Nyssa sinensis	342	IPR052796	2..341
A0A5J5B529	unreviewed	Sulfotransferase	561372	Nyssa sinensis	307	IPR052796	2..109
A0A5J5BSG1	unreviewed	Sulfotransferase	561372	Nyssa sinensis	314	IPR052796	137..312
A0A5J5BVS6	unreviewed	Sulfotransferase	561372	Nyssa sinensis	343	IPR052796	15..342
A0A5J5NHD3	unreviewed	Uncharacterized protein	3634	Gossypium barbadense	344	IPR052796	3..342
A0A5J5NTI3	unreviewed	Uncharacterized protein	3634	Gossypium barbadense	344	IPR052796	2..342
A0A5J5PDV1	unreviewed	Sulfotransferase	3634	Gossypium barbadense	345	IPR052796	2..345
A0A5J5PP00	unreviewed	Sulfotransferase	3634	Gossypium barbadense	337	IPR052796	2..337
A0A5J5S4D1	unreviewed	Sulfotransferase	3634	Gossypium barbadense	343	IPR052796	2..343
A0A5J5SVC6	unreviewed	Sulfotransferase	3634	Gossypium barbadense	344	IPR052796	3..342
A0A5J5T971	unreviewed	Uncharacterized protein	3634	Gossypium barbadense	344	IPR052796	2..342
A0A5J5TAH4	unreviewed	Uncharacterized protein	3634	Gossypium barbadense	311	IPR052796	1..309
A0A5J5TU79	unreviewed	Sulfotransferase	3634	Gossypium barbadense	382	IPR052796	38..382
A0A5J5U1N2	unreviewed	Sulfotransferase	3634	Gossypium barbadense	341	IPR052796	2..337
A0A5J5U292	unreviewed	Sulfotransferase	3634	Gossypium barbadense	319	IPR052796	117..315
A0A5J5WS69	unreviewed	Sulfotransferase	3634	Gossypium barbadense	310	IPR052796	1..310
A0A5J5WSE2	unreviewed	Sulfotransferase	3634	Gossypium barbadense	343	IPR052796	2..343
A0A5J9VFZ6	unreviewed	Sulfotransferase	38414	Eragrostis curvula	361	IPR052796	17..359
A0A5J9VPL5	unreviewed	BZIP domain-containing protein	38414	Eragrostis curvula	1097	IPR052796	748..1095
A0A5J9WFH3	unreviewed	Sulfotransferase	38414	Eragrostis curvula	357	IPR052796	13..355
A0A5J9WFU7	unreviewed	Sulfotransferase	38414	Eragrostis curvula	262	IPR052796	204..260
A0A5K0W6H3	unreviewed	Sulfotransferase	210225	Nymphaea colorata	58	IPR052796	2..54
A0A5K0W7G1	unreviewed	Uncharacterized protein	210225	Nymphaea colorata	51	IPR052796	1..51
A0A5K0WA59	unreviewed	Sulfotransferase	210225	Nymphaea colorata	117	IPR052796	22..117
A0A5K0WJY4	unreviewed	Uncharacterized protein	210225	Nymphaea colorata	60	IPR052796	1..60
A0A5K0WKI3	unreviewed	Sulfotransferase	210225	Nymphaea colorata	53	IPR052796	2..52
A0A5K0WKT2	unreviewed	Uncharacterized protein	210225	Nymphaea colorata	52	IPR052796	1..52
A0A5K0WMZ3	unreviewed	Sulfotransferase	210225	Nymphaea colorata	86	IPR052796	2..86
A0A5K7Y2Y2	unreviewed	Sulfotransferase domain-containing protein	2661553	Cobetia sp. AM6	635	IPR052796	87..235
A0A5M8Q5Z5	unreviewed	Sulfotransferase domain-containing protein	1259555	Rufibacter glacialis	267	IPR052796	35..265
A0A5N5FNY0	unreviewed	Sulfotransferase	2448454	Pyrus ussuriensis x Pyrus communis	344	IPR052796	12..341
A0A5N5HQ55	unreviewed	Nodulation protein H-like	2448454	Pyrus ussuriensis x Pyrus communis	372	IPR052796	14..361
A0A5N5HSU7	unreviewed	Uncharacterized protein	2448454	Pyrus ussuriensis x Pyrus communis	338	IPR052796	2..335
A0A5N5I7L8	unreviewed	Sulfotransferase	2448454	Pyrus ussuriensis x Pyrus communis	344	IPR052796	12..341
A0A5N5I7V9	unreviewed	Sulfotransferase	2448454	Pyrus ussuriensis x Pyrus communis	344	IPR052796	12..341
A0A5N5K7C5	unreviewed	Sulfotransferase	2182728	Salix brachista	334	IPR052796	8..333
A0A5N5LEZ0	unreviewed	Sulfotransferase	2182728	Salix brachista	345	IPR052796	8..343
A0A5N5LYN4	unreviewed	Sulfotransferase	2182728	Salix brachista	342	IPR052796	3..342
A0A5N5MPC3	unreviewed	Sulfotransferase	2182728	Salix brachista	371	IPR052796	2..371
A0A5N5N2M0	unreviewed	Sulfotransferase	2182728	Salix brachista	395	IPR052796	1..395
A0A5N6KYZ6	unreviewed	Sulfotransferase	176857	Carpinus fangiana	87	IPR052796	5..67
A0A5N6LBU5	unreviewed	Sulfotransferase	192012	Mikania micrantha	328	IPR052796	73..325
A0A5N6N9C9	unreviewed	Sulfotransferase	192012	Mikania micrantha	333	IPR052796	3..288
A0A5N6P5N8	unreviewed	Sulfotransferase	192012	Mikania micrantha	350	IPR052796	12..349
A0A5N6PYD0	unreviewed	Sulfotransferase	192012	Mikania micrantha	296	IPR052796	16..296
A0A5N6QNC9	unreviewed	Sulfotransferase	176857	Carpinus fangiana	258	IPR052796	9..239
A0A5N6REU7	unreviewed	Sulfotransferase	176857	Carpinus fangiana	342	IPR052796	3..342
A0A5N6RNP2	unreviewed	Sulfotransferase	176857	Carpinus fangiana	240	IPR052796	1..239
A0A5N7MSX6	unreviewed	Sulfotransferase	2108360	Microvirga tunisiensis	250	IPR052796	157..244
A0A5P1E197	unreviewed	Sulfotransferase	4686	Asparagus officinalis	349	IPR052796	17..348
A0A5P1ECQ4	unreviewed	Sulfotransferase	4686	Asparagus officinalis	371	IPR052796	35..369
A0A5P1F5M9	unreviewed	Sulfotransferase	4686	Asparagus officinalis	342	IPR052796	14..341
A0A5P1FBA8	unreviewed	Sulfotransferase	4686	Asparagus officinalis	351	IPR052796	10..350
A0A5P1FBC5	unreviewed	Sulfotransferase	4686	Asparagus officinalis	286	IPR052796	6..286
A0A5P1FBD3	unreviewed	Sulfotransferase	4686	Asparagus officinalis	536	IPR052796	249..534
A0A5P1FFN2	unreviewed	Sulfotransferase	4686	Asparagus officinalis	474	IPR052796	17..473
A0A5P9NGK4	unreviewed	Sulfotransferase	2601894	Halioglobus maricola	256	IPR052796	168..253
A0A5Q8CJI3	unreviewed	Sulfotransferase domain-containing protein	2496767	Mesorhizobium sp. M1A.F.Ca.IN.022.07.1.1	253	IPR052796	158..243
A0A5R2NEG7	unreviewed	Sulfotransferase domain-containing protein	2563933	Mesorhizobium sp. M2D.F.Ca.ET.145.01.1.1	253	IPR052796	158..243
A0A5S9WYC3	unreviewed	(thale cress) hypothetical protein	3702	Arabidopsis thaliana	344	IPR052796	13..342
A0A654ET48	unreviewed	P-loop containing nucleoside triphosphate hydrolases superfamily protein	3702	Arabidopsis thaliana	344	IPR052796	13..342
A0A654FVG4	unreviewed	P-loop containing nucleoside triphosphate hydrolases superfamily protein	3702	Arabidopsis thaliana	342	IPR052796	14..340
A0A656GN16	unreviewed	Sulfotransferase, putative	629261	Pseudomonas amygdali pv. mori str. 301020	344	IPR052796	268..343
A0A659VAU7	unreviewed	Sulfotransferase domain-containing protein	2500522	Mesorhizobium sp. M00.F.Ca.ET.158.01.1.1	253	IPR052796	158..243
A0A662UJ92	unreviewed	Sulfotransferase	2250277	Thermoprotei archaeon	257	IPR052796	95..254
A0A6A1V4H1	unreviewed	Sulfotransferase	262757	Morella rubra	426	IPR052796	3..426
A0A6A1VPF5	unreviewed	Uncharacterized protein	262757	Morella rubra	205	IPR052796	129..195
A0A6A1VRS9	unreviewed	Nodulation protein H	262757	Morella rubra	352	IPR052796	34..204
A0A6A1VT50	unreviewed	Sulfotransferase	262757	Morella rubra	254	IPR052796	1..149
A0A6A2WB20	unreviewed	P-loop containing nucleoside triphosphate hydrolases superfamily protein isoform 4	106335	Hibiscus syriacus	346	IPR052796	37..346
A0A6A2WZZ6	unreviewed	Putative A/G-specific adenine glycosylase muty	106335	Hibiscus syriacus	345	IPR052796	3..343
A0A6A2Y0H2	unreviewed	SUMO-conjugating enzyme UBC9	106335	Hibiscus syriacus	226	IPR052796	51..226
A0A6A2YFU8	unreviewed	P-loop containing nucleoside triphosphate hydrolases superfamily protein isoform 4	106335	Hibiscus syriacus	306	IPR052796	2..281
A0A6A2YGI2	unreviewed	Detected protein of confused Function	106335	Hibiscus syriacus	189	IPR052796	1..184
A0A6A2YMT4	unreviewed	Sulfotransferase	106335	Hibiscus syriacus	83	IPR052796	4..83
A0A6A2ZEY0	unreviewed	Sulfotransferase	106335	Hibiscus syriacus	344	IPR052796	4..342
A0A6A2ZQA3	unreviewed	Sulfotransferase	106335	Hibiscus syriacus	342	IPR052796	2..342
A0A6A2ZVA9	unreviewed	Putative 40S ribosomal protein S9	106335	Hibiscus syriacus	198	IPR052796	30..198
A0A6A2ZW30	unreviewed	Sulfotransferase	106335	Hibiscus syriacus	345	IPR052796	2..345
A0A6A3A2X1	unreviewed	Sulfotransferase	106335	Hibiscus syriacus	344	IPR052796	4..342
A0A6A3AV08	unreviewed	RNase H type-1 domain-containing protein	106335	Hibiscus syriacus	517	IPR052796	3..336
A0A6A3B8S0	unreviewed	Uncharacterized protein	106335	Hibiscus syriacus	1051	IPR052796	175..244
A0A6A3BGE2	unreviewed	P-loop containing nucleoside triphosphate hydrolases superfamily protein isoform 4	106335	Hibiscus syriacus	346	IPR052796	234..283
A0A6A3BRJ0	unreviewed	P-loop containing nucleoside triphosphate hydrolases superfamily protein isoform 3	106335	Hibiscus syriacus	136	IPR052796	1..136
A0A6A3BRY2	unreviewed	Polyadenylate-binding protein RBP47B-like	106335	Hibiscus syriacus	169	IPR052796	4..169
A0A6A3C5S5	unreviewed	RNase H type-1 domain-containing protein	106335	Hibiscus syriacus	580	IPR052796	339..555
A0A6A3CKX7	unreviewed	Sulfotransferase	106335	Hibiscus syriacus	310	IPR052796	1..308
A0A6A4KSZ6	unreviewed	Sulfotransferase	262921	Rhododendron williamsianum	83	IPR052796	2..77
A0A6A4KWQ7	unreviewed	Sulfotransferase	262921	Rhododendron williamsianum	381	IPR052796	1..379
A0A6A4L4L0	unreviewed	Sulfotransferase	262921	Rhododendron williamsianum	136	IPR052796	1..136
A0A6A4LPX2	unreviewed	Sulfotransferase	262921	Rhododendron williamsianum	381	IPR052796	144..380
A0A6A4P217	unreviewed	Sulfotransferase	3870	Lupinus albus	333	IPR052796	21..324
A0A6A4P500	unreviewed	Sulfotransferase	3870	Lupinus albus	337	IPR052796	10..337
A0A6A4P996	unreviewed	Putative P-loop containing nucleoside triphosphate hydrolase	3870	Lupinus albus	345	IPR052796	11..341
A0A6A4PEW0	unreviewed	Sulfotransferase	3870	Lupinus albus	311	IPR052796	2..308
A0A6A4PYY9	unreviewed	Sulfotransferase	3870	Lupinus albus	269	IPR052796	15..269
A0A6A4Q0T0	unreviewed	Putative P-loop containing nucleoside triphosphate hydrolase	3870	Lupinus albus	345	IPR052796	9..342
A0A6A4Q5G6	unreviewed	Putative P-loop containing nucleoside triphosphate hydrolase	3870	Lupinus albus	335	IPR052796	8..333
A0A6A4QIN3	unreviewed	Putative P-loop containing nucleoside triphosphate hydrolase	3870	Lupinus albus	202	IPR052796	4..180
A0A6A4QIU5	unreviewed	Putative P-loop containing nucleoside triphosphate hydrolase	3870	Lupinus albus	169	IPR052796	2..168
A0A6A5MK98	unreviewed	Putative P-loop containing nucleoside triphosphate hydrolase	3870	Lupinus albus	342	IPR052796	10..342
A0A6A6K4J4	unreviewed	Sulfotransferase	3981	Hevea brasiliensis	316	IPR052796	1..316
A0A6A6L1J8	unreviewed	Uncharacterized protein	3981	Hevea brasiliensis	184	IPR052796	2..116
A0A6A6L428	unreviewed	Uncharacterized protein	3981	Hevea brasiliensis	269	IPR052796	2..269
A0A6A6MCD5	unreviewed	Sulfotransferase	3981	Hevea brasiliensis	604	IPR052796	267..602
A0A6A6NFF0	unreviewed	Sulfotransferase	3981	Hevea brasiliensis	317	IPR052796	4..195
A0A6A8A3H0	unreviewed	Host-specificity nodulation protein HsnD	382	Rhizobium meliloti	247	IPR052796	157..242
A0A6B3N2E0	unreviewed	Sulfotransferase	2607765	Symploca sp. SIO1C4	263	IPR052796	170..262
A0A6D2I1X0	unreviewed	Sulfotransferase	1685480	Microthlaspi erraticum	341	IPR052796	3..341
A0A6D2I3T8	unreviewed	Sulfotransferase	1685480	Microthlaspi erraticum	447	IPR052796	94..445
A0A6D2LEN3	unreviewed	Sulfotransferase	1685480	Microthlaspi erraticum	344	IPR052796	13..342
A0A6G1DHH5	unreviewed	Sulfotransferase	110450	Oryza meyeriana var. granulata	343	IPR052796	3..340
A0A6G1EBW9	unreviewed	Sulfotransferase	110450	Oryza meyeriana var. granulata	277	IPR052796	4..277
A0A6G1WMJ1	unreviewed	Sulfotransferase domain-containing protein	110321	Sinorhizobium medicae	247	IPR052796	157..242
A0A6G3YUY3	unreviewed	Sulfotransferase	2607807	Leptolyngbya sp. SIO1D8	267	IPR052796	2..265
A0A6I4B2P7	unreviewed	Sulfotransferase domain-containing protein	2066070	Mesorhizobium japonicum	260	IPR052796	155..241
A0A6I9QBF8	unreviewed	Sulfotransferase	51953	Elaeis guineensis var. tenera	329	IPR052796	4..324
A0A6I9QCC1	unreviewed	Sulfotransferase	51953	Elaeis guineensis var. tenera	386	IPR052796	4..326
A0A6I9QCH4	unreviewed	Sulfotransferase	51953	Elaeis guineensis var. tenera	326	IPR052796	4..324
A0A6I9QXJ4	unreviewed	Sulfotransferase	51953	Elaeis guineensis var. tenera	344	IPR052796	2..342
A0A6I9RBW0	unreviewed	Sulfotransferase	51953	Elaeis guineensis var. tenera	345	IPR052796	3..344
A0A6I9RGK6	unreviewed	Sulfotransferase	51953	Elaeis guineensis var. tenera	351	IPR052796	2..347
A0A6I9RHR5	unreviewed	Sulfotransferase	51953	Elaeis guineensis var. tenera	346	IPR052796	2..342
A0A6I9TPX5	unreviewed	Sulfotransferase	4182	Sesamum indicum	344	IPR052796	2..342
A0A6I9TRP7	unreviewed	Sulfotransferase	4182	Sesamum indicum	349	IPR052796	12..347
A0A6I9TTS2	unreviewed	Sulfotransferase	4182	Sesamum indicum	347	IPR052796	2..345
A0A6I9U1N6	unreviewed	Sulfotransferase	4182	Sesamum indicum	344	IPR052796	2..342
A0A6I9UDG6	unreviewed	Sulfotransferase	4182	Sesamum indicum	344	IPR052796	2..342
A0A6J0JIY8	unreviewed	Sulfotransferase	3726	Raphanus sativus	345	IPR052796	14..343
A0A6J0JNZ3	unreviewed	Sulfotransferase	3726	Raphanus sativus	329	IPR052796	3..329
A0A6J0N9U6	unreviewed	Sulfotransferase	3726	Raphanus sativus	345	IPR052796	23..345
A0A6J0NQ45	unreviewed	Sulfotransferase	3726	Raphanus sativus	344	IPR052796	13..342
A0A6J0PFH8	unreviewed	Sulfotransferase	51953	Elaeis guineensis var. tenera	318	IPR052796	1..316
A0A6J0ZFS6	unreviewed	Sulfotransferase	108875	Herrania umbratica	345	IPR052796	4..345
A0A6J1ABA4	unreviewed	Sulfotransferase	108875	Herrania umbratica	343	IPR052796	9..341
A0A6J1AJW6	unreviewed	Sulfotransferase	108875	Herrania umbratica	344	IPR052796	3..342
A0A6J1AJZ3	unreviewed	Sulfotransferase	108875	Herrania umbratica	318	IPR052796	1..316
A0A6J1BU70	unreviewed	Sulfotransferase	3673	Momordica charantia	314	IPR052796	1..314
A0A6J1BUG9	unreviewed	Sulfotransferase	3673	Momordica charantia	340	IPR052796	3..340
A0A6J1C3W8	unreviewed	Sulfotransferase	3673	Momordica charantia	310	IPR052796	8..306
A0A6J1C556	unreviewed	Sulfotransferase	3673	Momordica charantia	346	IPR052796	9..342
A0A6J1C788	unreviewed	Sulfotransferase	3673	Momordica charantia	340	IPR052796	3..336
A0A6J1EHV8	unreviewed	Sulfotransferase	3662	Cucurbita moschata	338	IPR052796	9..336
A0A6J1ELP4	unreviewed	Sulfotransferase	3662	Cucurbita moschata	321	IPR052796	1..319
A0A6J1EPN7	unreviewed	Sulfotransferase	3662	Cucurbita moschata	344	IPR052796	10..342
A0A6J1GG27	unreviewed	Sulfotransferase	3662	Cucurbita moschata	352	IPR052796	23..352
A0A6J1GGZ2	unreviewed	Sulfotransferase	3662	Cucurbita moschata	340	IPR052796	2..340
A0A6J1GMG5	unreviewed	Nodulation protein H-like	3662	Cucurbita moschata	344	IPR052796	9..341
A0A6J1GNP5	unreviewed	Nodulation protein H-like	3662	Cucurbita moschata	338	IPR052796	5..335
A0A6J1GNR6	unreviewed	Sulfotransferase	3662	Cucurbita moschata	281	IPR052796	3..278
A0A6J1HHK1	unreviewed	Sulfotransferase	3662	Cucurbita moschata	340	IPR052796	2..340
A0A6J1I4Y8	unreviewed	Nodulation protein H-like	3661	Cucurbita maxima	344	IPR052796	11..341
A0A6J1I8T7	unreviewed	Sulfotransferase	3661	Cucurbita maxima	281	IPR052796	3..278
A0A6J1IA56	unreviewed	Nodulation protein H-like	3661	Cucurbita maxima	338	IPR052796	4..335
A0A6J1IP85	unreviewed	Sulfotransferase	3661	Cucurbita maxima	352	IPR052796	22..352
A0A6J1IV83	unreviewed	Sulfotransferase	3661	Cucurbita maxima	340	IPR052796	2..340
A0A6J1JE59	unreviewed	Nodulation protein H-like	3661	Cucurbita maxima	321	IPR052796	1..319
A0A6J1JID7	unreviewed	Nodulation protein H-like	3661	Cucurbita maxima	338	IPR052796	9..336
A0A6J1JKR0	unreviewed	Nodulation protein H-like	3661	Cucurbita maxima	344	IPR052796	9..342
A0A6J1KU33	unreviewed	Sulfotransferase	3661	Cucurbita maxima	340	IPR052796	2..340
A0A6J5KG72	unreviewed	Uncharacterized protein	252970	Paraburkholderia phenoliruptrix	257	IPR052796	155..241
A0A6J5TSH0	unreviewed	Sulfotransferase	36596	Prunus armeniaca	315	IPR052796	9..141
A0A6J5VIY3	unreviewed	Sulfotransferase	36596	Prunus armeniaca	338	IPR052796	2..338
A0A6J5VS22	unreviewed	Sulfotransferase	36596	Prunus armeniaca	320	IPR052796	1..318
A0A6J5W950	unreviewed	Sulfotransferase	36596	Prunus armeniaca	374	IPR052796	9..361
A0A6J5XXA8	unreviewed	Sulfotransferase	36596	Prunus armeniaca	338	IPR052796	2..337
A0A6J5Y5R6	unreviewed	Sulfotransferase	36596	Prunus armeniaca	343	IPR052796	12..342
A0A6L2J3Y0	unreviewed	Sulfotransferase	118510	Tanacetum cinerariifolium	384	IPR052796	19..262
A0A6L3F619	unreviewed	Sulfotransferase	2026724	Chloroflexota bacterium	270	IPR052796	28..268
A0A6L9ZQL4	unreviewed	Sulfotransferase	2607811	Okeania sp. SIO3B5	277	IPR052796	33..275
A0A6L9ZY48	unreviewed	Sulfotransferase	2607811	Okeania sp. SIO3B5	254	IPR052796	7..253
A0A6M0EQN4	unreviewed	Sulfotransferase	2607785	Symploca sp. SIO2B6	263	IPR052796	169..262
A0A6M0FL49	unreviewed	Sulfotransferase	2607772	Okeania sp. SIO1I7	277	IPR052796	33..275
A0A6M2EBA5	unreviewed	Sulfotransferase	266767	Populus davidiana	342	IPR052796	2..342
A0A6M2F6P8	unreviewed	Sulfotransferase	266767	Populus davidiana	346	IPR052796	10..344
A0A6N2AUY5	unreviewed	Uncharacterized protein	4083	Solanum chilense	342	IPR052796	2..342
A0A6N2B9E0	unreviewed	Sulfotransferase	4083	Solanum chilense	343	IPR052796	3..341
A0A6N2BQZ5	unreviewed	Uncharacterized protein	4083	Solanum chilense	342	IPR052796	2..342
A0A6N2K229	unreviewed	Sulfotransferase	40686	Salix viminalis	342	IPR052796	4..342
A0A6N2K2J2	unreviewed	Sulfotransferase	40686	Salix viminalis	356	IPR052796	4..356
A0A6N2LJH5	unreviewed	Sulfotransferase	40686	Salix viminalis	395	IPR052796	8..343
A0A6N2M6Z5	unreviewed	Sulfotransferase	40686	Salix viminalis	342	IPR052796	3..342
A0A6N2MLA1	unreviewed	Sulfotransferase	40686	Salix viminalis	344	IPR052796	3..343
A0A6N2MWC6	unreviewed	Sulfotransferase	40686	Salix viminalis	342	IPR052796	3..342
A0A6N2N7W9	unreviewed	Sulfotransferase	40686	Salix viminalis	371	IPR052796	2..371
A0A6N7LCV2	unreviewed	Sulfotransferase	110322	Sinorhizobium terangae	252	IPR052796	9..122
A0A6N8G2A4	unreviewed	Sulfotransferase domain-containing protein	1433147	Gloeocapsopsis dulcis AAB1 = 1H9	262	IPR052796	12..261
A0A6P0HT70	unreviewed	Sulfotransferase	2607810	Okeania sp. SIO3H1	277	IPR052796	33..275
A0A6P0K1R0	unreviewed	Sulfotransferase	2607803	Symploca sp. SIO3C6	263	IPR052796	170..262
A0A6P0RI20	unreviewed	Sulfotransferase	2607805	Okeania sp. SIO3I5	281	IPR052796	35..274
A0A6P3Z4L7	unreviewed	Sulfotransferase	326968	Ziziphus jujuba	241	IPR052796	1..241
A0A6P3Z675	unreviewed	Uncharacterized protein LOC107406917	326968	Ziziphus jujuba	164	IPR052796	17..164
A0A6P3ZHJ3	unreviewed	Sulfotransferase	326968	Ziziphus jujuba	345	IPR052796	10..342
A0A6P3ZY64	unreviewed	Sulfotransferase	326968	Ziziphus jujuba	340	IPR052796	7..340
A0A6P4BS23	unreviewed	Nodulation protein H	130453	Arachis duranensis	346	IPR052796	12..344
A0A6P4DUA2	unreviewed	Sulfotransferase	130453	Arachis duranensis	351	IPR052796	10..350
A0A6P5EMJ6	unreviewed	Sulfotransferase	4615	Ananas comosus	344	IPR052796	2..342
A0A6P5ET94	unreviewed	Sulfotransferase	4615	Ananas comosus	303	IPR052796	245..302
A0A6P5EU72	unreviewed	Sulfotransferase	4615	Ananas comosus	318	IPR052796	1..316
A0A6P5F0G8	unreviewed	Sulfotransferase	4615	Ananas comosus	315	IPR052796	9..299
A0A6P5F0R5	unreviewed	Sulfotransferase	4615	Ananas comosus	355	IPR052796	9..354
A0A6P5GLR2	unreviewed	Sulfotransferase	4615	Ananas comosus	338	IPR052796	4..334
A0A6P5MUD6	unreviewed	Nodulation protein H	130453	Arachis duranensis	340	IPR052796	7..338
A0A6P5RL60	unreviewed	Nodulation protein H-like	42229	Prunus avium	171	IPR052796	39..148
A0A6P5RN14	unreviewed	P-loop containing nucleoside triphosphate hydrolases superfamily protein	42229	Prunus avium	168	IPR052796	1..166
A0A6P5TB67	unreviewed	Sulfotransferase	42229	Prunus avium	338	IPR052796	2..338
A0A6P5TJP1	unreviewed	Sulfotransferase	42229	Prunus avium	350	IPR052796	11..348
A0A6P5U1P4	unreviewed	Sulfotransferase	42229	Prunus avium	336	IPR052796	1..323
A0A6P5XFR3	unreviewed	Sulfotransferase	66656	Durio zibethinus	344	IPR052796	2..341
A0A6P5ZFL0	unreviewed	Uncharacterized protein LOC111299992	66656	Durio zibethinus	346	IPR052796	3..345
A0A6P6AEQ7	unreviewed	Uncharacterized protein LOC111308925	66656	Durio zibethinus	344	IPR052796	2..342
A0A6P6AVI6	unreviewed	Sulfotransferase	66656	Durio zibethinus	235	IPR052796	7..232
A0A6P6B9P2	unreviewed	Uncharacterized protein LOC111316208	66656	Durio zibethinus	345	IPR052796	3..344
A0A6P6G8S2	unreviewed	Sulfotransferase	326968	Ziziphus jujuba	346	IPR052796	3..346
A0A6P6TFV1	unreviewed	Sulfotransferase	13443	Coffea arabica	282	IPR052796	3..175
A0A6P6TFX4	unreviewed	Uncharacterized protein LOC113698112 isoform X1	13443	Coffea arabica	342	IPR052796	3..342
A0A6P6UKE6	unreviewed	Sulfotransferase	13443	Coffea arabica	316	IPR052796	1..316
A0A6P6URG3	unreviewed	Sulfotransferase	13443	Coffea arabica	333	IPR052796	5..333
A0A6P6UTA8	unreviewed	Sulfotransferase	13443	Coffea arabica	316	IPR052796	1..316
A0A6P6VVL0	unreviewed	Uncharacterized protein LOC113726408	13443	Coffea arabica	343	IPR052796	2..341
A0A6P6WB60	unreviewed	Uncharacterized protein LOC113731395	13443	Coffea arabica	343	IPR052796	2..341
A0A6P6WPN4	unreviewed	Sulfotransferase	13443	Coffea arabica	343	IPR052796	13..341
A0A6P8C5X9	unreviewed	Sulfotransferase	22663	Punica granatum	345	IPR052796	9..343
A0A6P8CVZ1	unreviewed	Uncharacterized protein LOC116201224	22663	Punica granatum	342	IPR052796	13..339
A0A6P8DAG9	unreviewed	Uncharacterized protein LOC116201222	22663	Punica granatum	298	IPR052796	75..117
A0A6P9EHK9	unreviewed	Nodulation protein H-like	51240	Juglans regia	284	IPR052796	12..175
A0A6V7PN40	unreviewed	Sulfotransferase	296719	Ananas comosus var. bracteatus	344	IPR052796	2..342
A0A6V7PQ44	unreviewed	Sulfotransferase	296719	Ananas comosus var. bracteatus	355	IPR052796	9..354
A0A6V7PSL5	unreviewed	Sulfotransferase	296719	Ananas comosus var. bracteatus	244	IPR052796	44..240
A0A6V7PST3	unreviewed	Sulfotransferase	296719	Ananas comosus var. bracteatus	359	IPR052796	4..355
A0A7C2X709	unreviewed	Sulphotransferase Stf0 domain-containing protein	2026724	Chloroflexota bacterium	251	IPR052796	9..250
A0A7C3JAA8	unreviewed	Uncharacterized protein	2052143	Anaerolineae bacterium	271	IPR052796	183..255
A0A7C4KBU4	unreviewed	Sulfotransferase	2026724	Chloroflexota bacterium	274	IPR052796	173..272
A0A7C8ZG36	unreviewed	Sulfotransferase	393608	Opuntia streptacantha	341	IPR052796	14..339
A0A7C8ZVH3	unreviewed	Sulfotransferase	393608	Opuntia streptacantha	218	IPR052796	174..218
A0A7C8ZW01	unreviewed	Sulfotransferase	393608	Opuntia streptacantha	180	IPR052796	13..180
A0A7C8ZW13	unreviewed	Uncharacterized protein	393608	Opuntia streptacantha	357	IPR052796	4..355
A0A7C8ZWP0	unreviewed	Sulfotransferase	393608	Opuntia streptacantha	304	IPR052796	13..285
A0A7C8ZX96	unreviewed	Sulfotransferase	393608	Opuntia streptacantha	194	IPR052796	13..182
A0A7C9A166	unreviewed	Sulfotransferase	393608	Opuntia streptacantha	339	IPR052796	2..339
A0A7C9A3H6	unreviewed	Sulfotransferase	393608	Opuntia streptacantha	316	IPR052796	2..295
A0A7G2EU32	unreviewed	Sulfotransferase	3702	Arabidopsis thaliana	306	IPR052796	1..306
A0A7G2F860	unreviewed	(thale cress) hypothetical protein	3702	Arabidopsis thaliana	1286	IPR052796	14..313
A0A7G2F9X9	unreviewed	(thale cress) hypothetical protein	3702	Arabidopsis thaliana	1288	IPR052796	14..313
A0A7G6T625	unreviewed	Sulfotransferase domain-containing protein	28104	Mesorhizobium huakuii	248	IPR052796	158..243
A0A7H4LDL0	unreviewed	Uncharacterized protein	4565	Triticum aestivum	356	IPR052796	5..353
A0A7I0J7D1	unreviewed	Sulfotransferase domain-containing protein	2563949	Mesorhizobium sp. M4B.F.Ca.ET.169.01.1.1	253	IPR052796	158..243
A0A7I0K7Z4	unreviewed	Sulfotransferase domain-containing protein	2563961	Mesorhizobium sp. M8A.F.Ca.ET.167.01.1.1	253	IPR052796	158..243
A0A7I4B4E1	unreviewed	Sulfotransferase	3218	Physcomitrium patens	387	IPR052796	48..385
A0A7I4DSY4	unreviewed	Sulfotransferase	3218	Physcomitrium patens	356	IPR052796	23..351
A0A7I4DT06	unreviewed	Sulfotransferase	3218	Physcomitrium patens	358	IPR052796	24..353
A0A7I4F6Z8	unreviewed	Sulfotransferase	3218	Physcomitrium patens	402	IPR052796	20..400
A0A7I8IR79	unreviewed	Sulfotransferase	51605	Spirodela intermedia	343	IPR052796	2..341
A0A7I8J9M0	unreviewed	Uncharacterized protein	51605	Spirodela intermedia	330	IPR052796	275..312
A0A7I8KFM9	unreviewed	Sulfotransferase	51605	Spirodela intermedia	343	IPR052796	2..341
A0A7I8L0W2	unreviewed	Uncharacterized protein	51605	Spirodela intermedia	349	IPR052796	4..331
A0A7J0E0I8	unreviewed	P-loop containing nucleoside triphosphate hydrolases superfamily protein	165716	Actinidia rufa	246	IPR052796	1..236
A0A7J0E170	unreviewed	P-loop containing nucleoside triphosphate hydrolases superfamily protein	165716	Actinidia rufa	219	IPR052796	1..132
A0A7J0EJ66	unreviewed	Sulfotransferase	165716	Actinidia rufa	309	IPR052796	1..309
A0A7J0ET00	unreviewed	P-loop containing nucleoside triphosphate hydrolases superfamily protein	165716	Actinidia rufa	260	IPR052796	5..258
A0A7J0EUF5	unreviewed	P-loop containing nucleoside triphosphate hydrolases superfamily protein	165716	Actinidia rufa	284	IPR052796	4..175
A0A7J0FDB6	unreviewed	P-loop containing nucleoside triphosphate hydrolases superfamily protein	165716	Actinidia rufa	165	IPR052796	1..165
A0A7J0H6M0	unreviewed	P-loop containing nucleoside triphosphate hydrolases superfamily protein	165716	Actinidia rufa	270	IPR052796	4..56
A0A7J6E3C5	unreviewed	Sulfotransferase	3483	Cannabis sativa	371	IPR052796	47..371
A0A7J6EDS8	unreviewed	Sulfotransferase	3483	Cannabis sativa	185	IPR052796	34..185
A0A7J6F810	unreviewed	Sulfotransferase	3483	Cannabis sativa	196	IPR052796	4..192
A0A7J6FMS4	unreviewed	Sulfotransferase	3483	Cannabis sativa	345	IPR052796	4..342
A0A7J6FYU5	unreviewed	Sulfotransferase	3483	Cannabis sativa	326	IPR052796	4..326
A0A7J6H8Y1	unreviewed	Sulfotransferase	3483	Cannabis sativa	345	IPR052796	4..342
A0A7J6HJR6	unreviewed	Nodulation protein H	3483	Cannabis sativa	152	IPR052796	2..152
A0A7J6I2X4	unreviewed	Sulfotransferase	3483	Cannabis sativa	342	IPR052796	3..342
A0A7J6VAA5	unreviewed	P-loop containing nucleoside triphosphate hydrolases superfamily protein	46969	Thalictrum thalictroides	472	IPR052796	5..308
A0A7J6XA33	unreviewed	P-loop containing nucleoside triphosphate hydrolases superfamily protein	46969	Thalictrum thalictroides	344	IPR052796	3..342
A0A7J7CQ85	unreviewed	Sulfotransferase	458696	Tripterygium wilfordii	343	IPR052796	3..342
A0A7J7D2Y0	unreviewed	Sulfotransferase	458696	Tripterygium wilfordii	292	IPR052796	15..291
A0A7J7DH52	unreviewed	P-loop containing nucleoside triphosphate hydrolases superfamily protein	458696	Tripterygium wilfordii	344	IPR052796	4..342
A0A7J7DL03	unreviewed	Sulfotransferase	458696	Tripterygium wilfordii	388	IPR052796	58..388
A0A7J7E302	unreviewed	Sulfotransferase	458696	Tripterygium wilfordii	357	IPR052796	25..356
A0A7J7G3Y4	unreviewed	Sulfotransferase	4442	Camellia sinensis	615	IPR052796	366..613
A0A7J7GPZ1	unreviewed	Sulfotransferase	4442	Camellia sinensis	347	IPR052796	6..346
A0A7J7GV51	unreviewed	Sulfotransferase	4442	Camellia sinensis	378	IPR052796	117..376
A0A7J7HFL3	unreviewed	Sulfotransferase	4442	Camellia sinensis	344	IPR052796	3..342
A0A7J7HZJ4	unreviewed	Sulfotransferase	4442	Camellia sinensis	319	IPR052796	32..212
A0A7J7I862	unreviewed	Sulfotransferase	4442	Camellia sinensis	342	IPR052796	2..339
A0A7J7LCY0	unreviewed	Sulfotransferase	39325	Kingdonia uniflora	165	IPR052796	1..149
A0A7J7LD47	unreviewed	Uncharacterized protein	39325	Kingdonia uniflora	524	IPR052796	1..136
A0A7J7LFT5	unreviewed	Sulfotransferase	39325	Kingdonia uniflora	350	IPR052796	16..349
A0A7J8LGX8	unreviewed	Sulfotransferase	34289	Gossypium lobatum	283	IPR052796	12..283
A0A7J8MBN4	unreviewed	Sulfotransferase	34289	Gossypium lobatum	311	IPR052796	1..309
A0A7J8MZQ0	unreviewed	Sulfotransferase	34289	Gossypium lobatum	307	IPR052796	1..307
A0A7J8NXL3	unreviewed	Sulfotransferase	29730	Gossypium raimondii	173	IPR052796	3..173
A0A7J8NY67	unreviewed	Sulfotransferase	29730	Gossypium raimondii	63	IPR052796	12..63
A0A7J8PML9	unreviewed	Sulfotransferase	29730	Gossypium raimondii	163	IPR052796	5..163
A0A7J8PN01	unreviewed	Sulfotransferase	29730	Gossypium raimondii	180	IPR052796	10..180
A0A7J8PR49	unreviewed	Sulfotransferase	29730	Gossypium raimondii	291	IPR052796	1..248
A0A7J8PRG4	unreviewed	Sulfotransferase	29730	Gossypium raimondii	305	IPR052796	11..305
A0A7J8QD57	unreviewed	Sulfotransferase	29730	Gossypium raimondii	206	IPR052796	1..206
A0A7J8QE36	unreviewed	Sulfotransferase	29730	Gossypium raimondii	165	IPR052796	1..165
A0A7J8R3C7	unreviewed	Sulfotransferase	34287	Gossypium davidsonii	335	IPR052796	5..335
A0A7J8S135	unreviewed	Sulfotransferase	34287	Gossypium davidsonii	190	IPR052796	20..188
A0A7J8SQ70	unreviewed	Sulfotransferase	34287	Gossypium davidsonii	297	IPR052796	1..297
A0A7J8TYS9	unreviewed	Sulfotransferase	34286	Gossypium klotzschianum	335	IPR052796	5..335
A0A7J8USU0	unreviewed	Sulfotransferase	34286	Gossypium klotzschianum	335	IPR052796	3..335
A0A7J8VNI2	unreviewed	Sulfotransferase	34286	Gossypium klotzschianum	137	IPR052796	1..137
A0A7J8W4I6	unreviewed	Sulfotransferase	34286	Gossypium klotzschianum	223	IPR052796	20..154
A0A7J8W5F7	unreviewed	Sulfotransferase	34286	Gossypium klotzschianum	177	IPR052796	1..177
A0A7J8WRN7	unreviewed	Sulfotransferase	34290	Gossypium aridum	173	IPR052796	3..173
A0A7J8WRP3	unreviewed	Sulfotransferase	34290	Gossypium aridum	171	IPR052796	1..171
A0A7J8XHL9	unreviewed	Sulfotransferase	34290	Gossypium aridum	180	IPR052796	10..180
A0A7J8XIM3	unreviewed	Sulfotransferase	34290	Gossypium aridum	171	IPR052796	1..171
A0A7J8XL52	unreviewed	Sulfotransferase	34290	Gossypium aridum	183	IPR052796	11..173
A0A7J8Z635	unreviewed	Sulfotransferase	34288	Gossypium laxum	191	IPR052796	5..182
A0A7J8ZYW5	unreviewed	Uncharacterized protein	34288	Gossypium laxum	195	IPR052796	66..183
A0A7J8ZZ24	unreviewed	Sulfotransferase	34288	Gossypium laxum	183	IPR052796	11..173
A0A7J9AKN4	unreviewed	Sulfotransferase	34288	Gossypium laxum	137	IPR052796	1..137
A0A7J9AL25	unreviewed	Sulfotransferase	34288	Gossypium laxum	86	IPR052796	3..86
A0A7J9AT71	unreviewed	Sulfotransferase	34288	Gossypium laxum	148	IPR052796	1..148
A0A7J9AT87	unreviewed	Uncharacterized protein	34288	Gossypium laxum	89	IPR052796	24..89
A0A7J9B5R7	unreviewed	Sulfotransferase	34288	Gossypium laxum	335	IPR052796	3..335
A0A7J9CLH5	unreviewed	Sulfotransferase	34282	Gossypium gossypioides	137	IPR052796	1..137
A0A7J9DJH6	unreviewed	Sulfotransferase	34281	Gossypium trilobum	335	IPR052796	5..335
A0A7J9F316	unreviewed	Sulfotransferase	34281	Gossypium trilobum	304	IPR052796	1..304
A0A7J9FN96	unreviewed	Sulfotransferase	34281	Gossypium trilobum	335	IPR052796	3..335
A0A7J9G8C7	unreviewed	Sulfotransferase	34285	Gossypium harknessii	335	IPR052796	5..334
A0A7J9H0L4	unreviewed	Sulfotransferase	34285	Gossypium harknessii	301	IPR052796	1..300
A0A7J9H3I3	unreviewed	Sulfotransferase	34285	Gossypium harknessii	142	IPR052796	1..142
A0A7J9I167	unreviewed	Sulfotransferase	34285	Gossypium harknessii	261	IPR052796	1..240
A0A7J9I1V6	unreviewed	Sulfotransferase	34285	Gossypium harknessii	149	IPR052796	1..149
A0A7J9IS35	unreviewed	Sulfotransferase	34283	Gossypium armourianum	276	IPR052796	15..275
A0A7J9JDJ2	unreviewed	Sulfotransferase	34283	Gossypium armourianum	335	IPR052796	3..335
A0A7J9JGP7	unreviewed	Sulfotransferase	34283	Gossypium armourianum	186	IPR052796	14..176
A0A7J9JHH8	unreviewed	Sulfotransferase	34283	Gossypium armourianum	254	IPR052796	1..254
A0A7J9K2I5	unreviewed	Sulfotransferase	34283	Gossypium armourianum	137	IPR052796	1..137
A0A7J9K2Z4	unreviewed	Sulfotransferase	34283	Gossypium armourianum	165	IPR052796	1..165
A0A7J9KXT0	unreviewed	Sulfotransferase	34291	Gossypium schwendimanii	289	IPR052796	18..289
A0A7J9MG49	unreviewed	Sulfotransferase	34291	Gossypium schwendimanii	168	IPR052796	1..168
A0A7J9MJ05	unreviewed	Sulfotransferase	34291	Gossypium schwendimanii	137	IPR052796	1..137
A0A7J9MT19	unreviewed	Sulfotransferase	34291	Gossypium schwendimanii	138	IPR052796	1..136
A0A7J9N4Z9	unreviewed	Sulfotransferase	34291	Gossypium schwendimanii	335	IPR052796	3..335
A0A7N0T1V4	unreviewed	Sulfotransferase	63787	Kalanchoe fedtschenkoi	344	IPR052796	13..343
A0A7N0TAB4	unreviewed	Sulfotransferase	63787	Kalanchoe fedtschenkoi	342	IPR052796	13..341
A0A7N0TAG5	unreviewed	Sulfotransferase	63787	Kalanchoe fedtschenkoi	318	IPR052796	1..317
A0A7N0TAL8	unreviewed	Sulfotransferase	63787	Kalanchoe fedtschenkoi	341	IPR052796	13..340
A0A7N0TE57	unreviewed	Sulfotransferase	63787	Kalanchoe fedtschenkoi	342	IPR052796	13..341
A0A7N0TED8	unreviewed	Sulfotransferase	63787	Kalanchoe fedtschenkoi	240	IPR052796	1..239
A0A7N0V882	unreviewed	Sulfotransferase	63787	Kalanchoe fedtschenkoi	312	IPR052796	1..311
A0A7N0V8N6	unreviewed	Sulfotransferase	63787	Kalanchoe fedtschenkoi	238	IPR052796	1..237
A0A7N0V911	unreviewed	Sulfotransferase	63787	Kalanchoe fedtschenkoi	344	IPR052796	10..343
A0A7N2KSA5	unreviewed	Sulfotransferase	97700	Quercus lobata	337	IPR052796	9..336
A0A7N2M125	unreviewed	Sulfotransferase	97700	Quercus lobata	342	IPR052796	3..342
A0A7N2MYL3	unreviewed	Sulfotransferase	97700	Quercus lobata	344	IPR052796	3..342
A0A7R7I468	unreviewed	Sulfotransferase domain-containing protein	2777475	Mesorhizobium sp. J8	271	IPR052796	158..243
A0A7S0DLS2	unreviewed	Sulfotransferase domain-containing protein	1561963	Amorphochlora amoebiformis	533	IPR052796	269..525
A0A7S1V5T6	unreviewed	Protein-tyrosine sulfotransferase	1486929	Sexangularia sp. CB-2014	216	IPR052796	19..216
A0A7S2CG82	unreviewed	Protein-tyrosine sulfotransferase	236787	Florenciella parvula	270	IPR052796	8..67
A0A7S2KNS7	unreviewed	Uncharacterized protein	1333877	Zooxanthella nutricula	244	IPR052796	66..240
A0A7S2TZ72	unreviewed	Sulfotransferase domain-containing protein	641309	Lotharella oceanica	379	IPR052796	115..368
A0A7S3JTF5	unreviewed	Sulfotransferase domain-containing protein	44058	Aureoumbra lagunensis	275	IPR052796	4..267
A0A7S3YVA5	unreviewed	Sulfotransferase domain-containing protein	91324	Lotharella globosa	303	IPR052796	47..300
A0A7S3ZLK5	unreviewed	Uncharacterized protein	35677	Pelagomonas calceolata	192	IPR052796	45..188
A0A7T7VBS8	unreviewed	Sulfotransferase	1355477	Bradyrhizobium diazoefficiens	248	IPR052796	158..243
A0A7V8IJ97	unreviewed	Sulphotransferase Stf0 domain-containing protein	2558042	Pectobacterium fontis	349	IPR052796	249..349
A0A7V9ZER2	unreviewed	Sulfotransferase domain-containing protein	2026741	Gemmatimonadaceae bacterium	250	IPR052796	7..249
A0A7W0PGV3	unreviewed	Sulphotransferase Stf0 domain-containing protein	1883427	Actinomycetes bacterium	250	IPR052796	7..249
A0A7W0UP02	unreviewed	Sulphotransferase Stf0 domain-containing protein	1883427	Actinomycetes bacterium	257	IPR052796	148..250
A0A7W6RR78	unreviewed	Beta-1,4-N-acetylglucosamine oligosaccharide 6-O-sulfotransferase NodH	57676	Rhizobium mongolense	248	IPR052796	158..243
A0A7W8P5F9	unreviewed	Sulfotransferase domain-containing protein	2782701	Paraburkholderia youngii	246	IPR052796	3..37
A0A7W8V299	unreviewed	Sulfotransferase domain-containing protein	2654982	Paraburkholderia atlantica	246	IPR052796	3..37
A0A7W8X7N0	unreviewed	Nodulation protein NodH	56731	Rhizobium giardinii	253	IPR052796	10..43
A0A7X1H5Y8	unreviewed	Sulfotransferase	2049433	Desulfobacteraceae bacterium	273	IPR052796	20..270
A0A7X1NC39	unreviewed	Nodulation protein NodH	2654983	Paraburkholderia franconis	261	IPR052796	8..124
A0A7X4E1U0	unreviewed	Sulfotransferase	2026742	Gemmatimonadota bacterium	265	IPR052796	157..243
A0A7X9JMD7	unreviewed	Sulphotransferase Stf0 domain-containing protein	2030927	Bacteroidales bacterium	303	IPR052796	45..301
A0A7X9PL53	unreviewed	Sulfotransferase domain-containing protein	2030927	Bacteroidales bacterium	284	IPR052796	95..281
A0A7Y2BRH8	unreviewed	Sulfotransferase domain-containing protein	1909294	Hyphomicrobiales bacterium	260	IPR052796	6..257
A0A7Y2F6Y7	unreviewed	Sulphotransferase Stf0 domain-containing protein	2699754	Pirellulaceae bacterium	258	IPR052796	13..256
A0A7Y3RKV6	unreviewed	Sulphotransferase Stf0 domain-containing protein	2732508	Parvularcula mediterranea	270	IPR052796	157..254
A0A7Y5W6J0	unreviewed	Sulphotransferase Stf0 domain-containing protein	2715253	Pirellulales bacterium	253	IPR052796	7..250
A0A7Y6K9T6	unreviewed	Sulfotransferase domain-containing protein	2782701	Paraburkholderia youngii	250	IPR052796	7..41
A0A7Z9C1P0	unreviewed	Sulfotransferase	671068	Planktothrix serta PCC 8927	255	IPR052796	110..252
A0A7Z9Y1B7	unreviewed	Sulfotransferase	2052143	Anaerolineae bacterium	264	IPR052796	174..262
A0A7Z9Y3B4	unreviewed	Sulphotransferase Stf0 domain-containing protein	2052143	Anaerolineae bacterium	250	IPR052796	5..244
A0A803KSE2	unreviewed	Sulfotransferase	63459	Chenopodium quinoa	302	IPR052796	133..301
A0A803KXU8	unreviewed	Sulfotransferase	63459	Chenopodium quinoa	339	IPR052796	11..338
A0A803LE30	unreviewed	Sulfotransferase	63459	Chenopodium quinoa	367	IPR052796	14..365
A0A803LNU7	unreviewed	Sulfotransferase	63459	Chenopodium quinoa	472	IPR052796	15..470
A0A803M2J9	unreviewed	Sulfotransferase	63459	Chenopodium quinoa	180	IPR052796	1..71
A0A803N2G5	unreviewed	Sulfotransferase	63459	Chenopodium quinoa	351	IPR052796	12..350
A0A804HU58	unreviewed	Sulfotransferase	214687	Musa acuminata subsp. malaccensis	349	IPR052796	7..347
A0A804HU59	unreviewed	Sulfotransferase	214687	Musa acuminata subsp. malaccensis	343	IPR052796	7..341
A0A804I3B5	unreviewed	Sulfotransferase	214687	Musa acuminata subsp. malaccensis	345	IPR052796	4..344
A0A804IX24	unreviewed	Sulfotransferase	214687	Musa acuminata subsp. malaccensis	345	IPR052796	4..343
A0A804J5J1	unreviewed	Sulfotransferase	214687	Musa acuminata subsp. malaccensis	344	IPR052796	4..342
A0A804JF59	unreviewed	Sulfotransferase	214687	Musa acuminata subsp. malaccensis	338	IPR052796	7..336
A0A804JF60	unreviewed	Sulfotransferase	214687	Musa acuminata subsp. malaccensis	344	IPR052796	2..342
A0A804JK46	unreviewed	Sulfotransferase	214687	Musa acuminata subsp. malaccensis	340	IPR052796	4..338
A0A804JK48	unreviewed	Sulfotransferase	214687	Musa acuminata subsp. malaccensis	320	IPR052796	2..318
A0A804LLE7	unreviewed	Sulfotransferase	4577	Zea mays	353	IPR052796	13..348
A0A804LT53	unreviewed	P-loop containing nucleoside triphosphate hydrolase superfamily protein	4577	Zea mays	331	IPR052796	11..311
A0A804LT55	unreviewed	Nodulation protein H	4577	Zea mays	461	IPR052796	114..458
A0A804R6U7	unreviewed	Sulfotransferase	4577	Zea mays	293	IPR052796	239..292
A0A804UF03	unreviewed	Sulfotransferase	4577	Zea mays	349	IPR052796	4..284
A0A804UJR2	unreviewed	P-loop containing nucleoside triphosphate hydrolase superfamily protein	4577	Zea mays	193	IPR052796	18..191
A0A804UJV5	unreviewed	Sulfotransferase	4577	Zea mays	374	IPR052796	7..373
A0A804UK14	unreviewed	P-loop containing nucleoside triphosphate hydrolase superfamily protein	4577	Zea mays	330	IPR052796	18..104
A0A811MD14	unreviewed	Sulfotransferase	422564	Miscanthus lutarioriparius	361	IPR052796	46..359
A0A811MDH1	unreviewed	Sulfotransferase	422564	Miscanthus lutarioriparius	360	IPR052796	15..357
A0A811ML20	unreviewed	Sulfotransferase	422564	Miscanthus lutarioriparius	361	IPR052796	19..359
A0A811MNW1	unreviewed	Sulfotransferase	422564	Miscanthus lutarioriparius	359	IPR052796	9..352
A0A811N2K0	unreviewed	Ubiquitin-like domain-containing protein	422564	Miscanthus lutarioriparius	419	IPR052796	74..416
A0A811NDG0	unreviewed	Ubiquitin-like domain-containing protein	422564	Miscanthus lutarioriparius	419	IPR052796	74..416
A0A811NH92	unreviewed	Uncharacterized protein	422564	Miscanthus lutarioriparius	107	IPR052796	21..93
A0A811PK39	unreviewed	Sulfotransferase	422564	Miscanthus lutarioriparius	359	IPR052796	5..356
A0A811R3L9	unreviewed	Sulfotransferase	422564	Miscanthus lutarioriparius	360	IPR052796	10..357
A0A811REZ1	unreviewed	Uncharacterized protein	422564	Miscanthus lutarioriparius	95	IPR052796	30..90
A0A811SKQ8	unreviewed	Sulfotransferase	422564	Miscanthus lutarioriparius	365	IPR052796	15..362
A0A812I2K1	unreviewed	Uncharacterized protein	631055	Symbiodinium sp. CCMP2592	300	IPR052796	131..299
A0A812LUZ1	unreviewed	Sulphotransferase Stf0 domain-containing protein	2952	Symbiodinium pilosum	296	IPR052796	127..295
A0A812NGL4	unreviewed	NodH protein	1519616	Symbiodinium sp. CCMP2456	311	IPR052796	142..310
A0A812R612	unreviewed	Protein-tyrosine sulfotransferase	878477	Symbiodinium natans	351	IPR052796	93..350
A0A812TD56	unreviewed	Sulfotransferase domain-containing protein	1628268	Symbiodinium necroappetens	379	IPR052796	210..377
A0A812TGU1	unreviewed	Sulfotransferase domain-containing protein	1519616	Symbiodinium sp. CCMP2456	308	IPR052796	139..306
A0A812W4H2	unreviewed	Protein-tyrosine sulfotransferase	2952	Symbiodinium pilosum	302	IPR052796	42..301
A0A812X5X7	unreviewed	Sulfotransferase domain-containing protein	631055	Symbiodinium sp. CCMP2592	396	IPR052796	121..394
A0A816IF83	unreviewed	Sulfotransferase	3708	Brassica napus	344	IPR052796	13..342
A0A816ITV3	unreviewed	Secreted protein	3708	Brassica napus	91	IPR052796	1..64
A0A816KPC4	unreviewed	(rape) hypothetical protein	3708	Brassica napus	280	IPR052796	36..199
A0A816LU30	unreviewed	Sulfotransferase	3708	Brassica napus	344	IPR052796	13..342
A0A816MUK9	unreviewed	Sulfotransferase	3708	Brassica napus	334	IPR052796	2..334
A0A816PBP9	unreviewed	Sulfotransferase	3708	Brassica napus	329	IPR052796	3..329
A0A816R4Y2	unreviewed	SWI/SNF complex subunit SWI3D	3708	Brassica napus	1404	IPR052796	118..464
A0A816W598	unreviewed	Sulfotransferase	3708	Brassica napus	344	IPR052796	13..342
A0A816W7Q0	unreviewed	Sulfotransferase	3708	Brassica napus	331	IPR052796	3..331
A0A816XGI9	unreviewed	SWI/SNF complex subunit SWI3D	3708	Brassica napus	1398	IPR052796	118..464
A0A822Z9E7	unreviewed	Uncharacterized protein	4432	Nelumbo nucifera	340	IPR052796	2..340
A0A822ZMG9	unreviewed	Uncharacterized protein	4432	Nelumbo nucifera	351	IPR052796	13..349
A0A830BIK8	unreviewed	Sulfotransferase	374723	Phtheirospermum japonicum	313	IPR052796	40..311
A0A830C4C5	unreviewed	Sulfotransferase	374723	Phtheirospermum japonicum	319	IPR052796	1..317
A0A830CBD6	unreviewed	Sulfotransferase	374723	Phtheirospermum japonicum	317	IPR052796	1..316
A0A830CRF1	unreviewed	Sulfotransferase	374723	Phtheirospermum japonicum	322	IPR052796	1..319
A0A830D897	unreviewed	Sulfotransferase	374723	Phtheirospermum japonicum	311	IPR052796	1..309
A0A833QB98	unreviewed	Uncharacterized protein	544730	Carex littledalei	207	IPR052796	29..203
A0A833QQH3	unreviewed	Sulfotransferase	544730	Carex littledalei	342	IPR052796	6..340
A0A833SWJ6	unreviewed	Nodulation protein H-like	51240	Juglans regia	390	IPR052796	48..388
A0A833TLD9	unreviewed	Uncharacterized protein	51240	Juglans regia	362	IPR052796	3..360
A0A833TXL3	unreviewed	Uncharacterized protein	51240	Juglans regia	343	IPR052796	3..341
A0A833U1N9	unreviewed	Uncharacterized protein	51240	Juglans regia	334	IPR052796	3..332
A0A833UGM2	unreviewed	Uncharacterized protein	51240	Juglans regia	342	IPR052796	2..341
A0A833WCS8	unreviewed	Uncharacterized protein	51240	Juglans regia	343	IPR052796	12..341
A0A833WT39	unreviewed	Uncharacterized protein	51240	Juglans regia	344	IPR052796	12..342
A0A833XC95	unreviewed	Uncharacterized protein	51240	Juglans regia	342	IPR052796	2..341
A0A834GBU4	unreviewed	Sulfotransferase	118357	Rhododendron simsii	225	IPR052796	122..224
A0A834L9E3	unreviewed	Sulfotransferase	118357	Rhododendron simsii	369	IPR052796	8..369
A0A834LAK0	unreviewed	Sulfotransferase	118357	Rhododendron simsii	284	IPR052796	12..175
A0A834LJ73	unreviewed	Sulfotransferase	118357	Rhododendron simsii	283	IPR052796	12..174
A0A834LLJ2	unreviewed	Sulfotransferase	118357	Rhododendron simsii	311	IPR052796	2..175
A0A834SEH7	unreviewed	Nodulation protein H	362788	Senna tora	194	IPR052796	95..190
A0A834SXY8	unreviewed	Sulfotransferase	362788	Senna tora	344	IPR052796	9..342
A0A834WSH8	unreviewed	Sulfotransferase	362788	Senna tora	196	IPR052796	1..195
A0A834YDM2	unreviewed	Sulfotransferase	13715	Tetracentron sinense	445	IPR052796	2..444
A0A834ZFI3	unreviewed	Sulfotransferase	13715	Tetracentron sinense	347	IPR052796	3..346
A0A835AJS7	unreviewed	Sulfotransferase	1010633	Digitaria exilis	358	IPR052796	12..357
A0A835CI59	unreviewed	Sulfotransferase	362788	Senna tora	345	IPR052796	12..343
A0A835DCW8	unreviewed	Uncharacterized protein	13715	Tetracentron sinense	251	IPR052796	114..205
A0A835DRP5	unreviewed	Carboxypeptidase	13715	Tetracentron sinense	752	IPR052796	425..751
A0A835ELI5	unreviewed	Sulfotransferase	1010633	Digitaria exilis	319	IPR052796	1..316
A0A835EWT3	unreviewed	Sulfotransferase	1010633	Digitaria exilis	362	IPR052796	26..360
A0A835F5S4	unreviewed	Sulfotransferase	1010633	Digitaria exilis	362	IPR052796	26..360
A0A835FPK6	unreviewed	Sulfotransferase	1010633	Digitaria exilis	358	IPR052796	11..357
A0A835JCD7	unreviewed	Sulfotransferase	1413687	Salix dunnii	320	IPR052796	24..319
A0A835JTL8	unreviewed	Sulfotransferase	1413687	Salix dunnii	345	IPR052796	9..343
A0A835K187	unreviewed	Sulfotransferase	1413687	Salix dunnii	374	IPR052796	3..374
A0A835K7T5	unreviewed	Sulfotransferase	1413687	Salix dunnii	395	IPR052796	64..395
A0A835KE62	unreviewed	Sulfotransferase	1413687	Salix dunnii	433	IPR052796	4..432
A0A835KHC6	unreviewed	Sulfotransferase	1010633	Digitaria exilis	319	IPR052796	1..316
A0A835LY17	unreviewed	Sulfotransferase	261450	Coptis chinensis	344	IPR052796	2..343
A0A835MG34	unreviewed	Sulfotransferase	261450	Coptis chinensis	341	IPR052796	2..339
A0A835PDP2	unreviewed	Sulfotransferase	51239	Vanilla planifolia	353	IPR052796	2..341
A0A835PDY1	unreviewed	Sulfotransferase	51239	Vanilla planifolia	353	IPR052796	2..341
A0A835RFK5	unreviewed	Sulfotransferase	51239	Vanilla planifolia	593	IPR052796	74..450
A0A835RYW7	unreviewed	Sulfotransferase	51239	Vanilla planifolia	344	IPR052796	13..343
A0A835S6V8	unreviewed	Sulfotransferase	51239	Vanilla planifolia	344	IPR052796	13..343
A0A835UX43	unreviewed	Sulfotransferase	51239	Vanilla planifolia	344	IPR052796	6..342
A0A835UYP4	unreviewed	Sulfotransferase	51239	Vanilla planifolia	211	IPR052796	6..201
A0A835V6V6	unreviewed	Sulfotransferase	51239	Vanilla planifolia	329	IPR052796	270..320
A0A835V8K1	unreviewed	Sulfotransferase	51239	Vanilla planifolia	269	IPR052796	2..241
A0A838QVS6	unreviewed	Sulfotransferase domain-containing protein	2715253	Pirellulales bacterium	246	IPR052796	169..237
A0A842IK59	unreviewed	Sulfotransferase domain-containing protein	2762332	Robiginitalea sp. SC105	254	IPR052796	12..252
A0A843W0C3	unreviewed	Sulfotransferase	4460	Colocasia esculenta	393	IPR052796	43..392
A0A843XKK3	unreviewed	Sulfotransferase	4460	Colocasia esculenta	177	IPR052796	9..174
A0A843XUS5	unreviewed	Uncharacterized protein	4460	Colocasia esculenta	104	IPR052796	1..103
A0A844CCT7	unreviewed	Sulfotransferase domain-containing protein	2665225	Idiomarina sp. FeN1	248	IPR052796	148..245
A0A846ACN9	unreviewed	Sulfotransferase	2607791	Okeania sp. SIO2C9	277	IPR052796	33..275
A0A846DFX9	unreviewed	Sulfotransferase	2607823	Moorena sp. SIO2B7	280	IPR052796	33..274
A0A846G993	unreviewed	Sulfotransferase	2607784	Okeania sp. SIO2B3	277	IPR052796	33..275
A0A846HK26	unreviewed	Sulfotransferase	2049430	Halochromatium sp.	267	IPR052796	4..266
A0A849ZXJ7	unreviewed	Sulfotransferase	2306055	Caldilineales bacterium	269	IPR052796	46..268
A0A850T4E3	unreviewed	Sulfotransferase domain-containing protein	2292	Desulfobacter latus	246	IPR052796	3..244
A0A855MM42	unreviewed	Sulfotransferase family protein	2488639	Pectobacterium versatile	349	IPR052796	249..349
A0A859QP65	unreviewed	Sulfotransferase	375549	Sinorhizobium mexicanum	252	IPR052796	8..122
A0A8B3KUU7	unreviewed	Sulfotransferase domain-containing protein	2496761	Mesorhizobium sp. M1A.F.Ca.IN.020.04.1.1	253	IPR052796	158..243
A0A8B3LMZ8	unreviewed	Sulfotransferase domain-containing protein	2496684	Mesorhizobium sp. M7A.F.Ca.CA.001.07.2.1	253	IPR052796	158..243
A0A8B7BFG2	unreviewed	Sulfotransferase	42345	Phoenix dactylifera	343	IPR052796	5..336
A0A8B7BFN2	unreviewed	Sulfotransferase	42345	Phoenix dactylifera	351	IPR052796	3..344
A0A8B7BNJ7	unreviewed	Sulfotransferase	42345	Phoenix dactylifera	353	IPR052796	19..351
A0A8B7BNN1	unreviewed	Sulfotransferase	42345	Phoenix dactylifera	344	IPR052796	2..342
A0A8B7CAF4	unreviewed	Sulfotransferase	42345	Phoenix dactylifera	344	IPR052796	2..342
A0A8B7MXD6	unreviewed	Sulfotransferase	42345	Phoenix dactylifera	246	IPR052796	1..239
A0A8B8KTF0	unreviewed	Sulfotransferase	3816	Abrus precatorius	360	IPR052796	9..340
A0A8B8KUQ9	unreviewed	Sulfotransferase	3816	Abrus precatorius	333	IPR052796	18..331
A0A8B8KYX3	unreviewed	Sulfotransferase	3816	Abrus precatorius	354	IPR052796	18..352
A0A8B8LNI8	unreviewed	Sulfotransferase	3816	Abrus precatorius	364	IPR052796	35..363
A0A8B8LYC4	unreviewed	Sulfotransferase	3816	Abrus precatorius	341	IPR052796	3..341
A0A8B8LYN7	unreviewed	Sulfotransferase	3816	Abrus precatorius	342	IPR052796	3..342
A0A8B8MHW1	unreviewed	Sulfotransferase	3816	Abrus precatorius	342	IPR052796	7..339
A0A8B8NM32	unreviewed	Sulfotransferase	178133	Rhodamnia argentea	344	IPR052796	2..342
A0A8B8P4D1	unreviewed	Sulfotransferase	178133	Rhodamnia argentea	308	IPR052796	1..307
A0A8B8PVR2	unreviewed	Sulfotransferase	178133	Rhodamnia argentea	341	IPR052796	3..340
A0A8B8PX84	unreviewed	Sulfotransferase	178133	Rhodamnia argentea	340	IPR052796	3..339
A0A8B9AI54	unreviewed	Sulfotransferase	42345	Phoenix dactylifera	311	IPR052796	1..309
A0A8B9AMX3	unreviewed	Sulfotransferase	42345	Phoenix dactylifera	345	IPR052796	3..344
A0A8B9AP46	unreviewed	Sulfotransferase	42345	Phoenix dactylifera	335	IPR052796	6..333
A0A8D9GMI2	unreviewed	Sulfotransferase	3711	Brassica campestris	331	IPR052796	3..331
A0A8I7B5X4	unreviewed	Sulfotransferase	112509	Hordeum vulgare subsp. vulgare	359	IPR052796	22..357
A0A8J2SF59	unreviewed	Protein-tyrosine sulfotransferase	35677	Pelagomonas calceolata	409	IPR052796	96..241
A0A8J2SNY2	unreviewed	Sulfotransferase domain-containing protein	35677	Pelagomonas calceolata	1136	IPR052796	302..593
A0A8J2SRH9	unreviewed	Sulfotransferase domain-containing protein	35677	Pelagomonas calceolata	376	IPR052796	23..289
A0A8J2SVZ5	unreviewed	Sulfotransferase domain-containing protein	35677	Pelagomonas calceolata	386	IPR052796	40..377
A0A8J2SXN5	unreviewed	Protein-tyrosine sulfotransferase	35677	Pelagomonas calceolata	317	IPR052796	20..316
A0A8J4QG28	unreviewed	Uncharacterized protein	60419	Castanea mollissima	128	IPR052796	63..118
A0A8J4QGL1	unreviewed	Uncharacterized protein	60419	Castanea mollissima	166	IPR052796	114..156
A0A8J4QPJ4	unreviewed	Sulfotransferase	60419	Castanea mollissima	342	IPR052796	3..342
A0A8J4QVF6	unreviewed	Uncharacterized protein	60419	Castanea mollissima	160	IPR052796	107..150
A0A8J4VN93	unreviewed	Sulfotransferase	60419	Castanea mollissima	344	IPR052796	3..342
A0A8J4VTY1	unreviewed	Sulfotransferase	60419	Castanea mollissima	338	IPR052796	9..337
A0A8J4W401	unreviewed	Sulfotransferase	60419	Castanea mollissima	337	IPR052796	8..336
A0A8J5BXW2	unreviewed	Uncharacterized protein	94328	Zingiber officinale	242	IPR052796	123..242
A0A8J5C0U8	unreviewed	Maturase K	94328	Zingiber officinale	94	IPR052796	2..93
A0A8J5C3A8	unreviewed	Uncharacterized protein	94328	Zingiber officinale	135	IPR052796	19..135
A0A8J5F4C0	unreviewed	Sulfotransferase	94328	Zingiber officinale	419	IPR052796	71..417
A0A8J5FGE4	unreviewed	Uncharacterized protein	94328	Zingiber officinale	262	IPR052796	117..245
A0A8J5GBU9	unreviewed	Sulfotransferase	94328	Zingiber officinale	364	IPR052796	33..362
A0A8J5H1X6	unreviewed	Uncharacterized protein	94328	Zingiber officinale	173	IPR052796	53..173
A0A8J5K891	unreviewed	Sulfotransferase	94328	Zingiber officinale	423	IPR052796	71..421
A0A8J5KGA4	unreviewed	Sulfotransferase	94328	Zingiber officinale	345	IPR052796	10..344
A0A8J5KPE9	unreviewed	Uncharacterized protein	94328	Zingiber officinale	177	IPR052796	52..163
A0A8J5KXU4	unreviewed	Sulfotransferase	94328	Zingiber officinale	344	IPR052796	3..342
A0A8J5RAG3	unreviewed	Sulfotransferase	103762	Zizania palustris	284	IPR052796	7..283
A0A8J5SCD6	unreviewed	Sulfotransferase	103762	Zizania palustris	306	IPR052796	23..301
A0A8J5SQL9	unreviewed	Sulfotransferase	103762	Zizania palustris	380	IPR052796	34..379
A0A8J5TFD3	unreviewed	BZIP domain-containing protein	103762	Zizania palustris	941	IPR052796	598..936
A0A8J5VEC9	unreviewed	Sulfotransferase	103762	Zizania palustris	266	IPR052796	1..261
A0A8J5VK97	unreviewed	Sulfotransferase	103762	Zizania palustris	335	IPR052796	23..330
A0A8J5VTV0	unreviewed	Sulfotransferase	103762	Zizania palustris	356	IPR052796	10..355
A0A8J5WTB1	unreviewed	Sulfotransferase	103762	Zizania palustris	318	IPR052796	1..316
A0A8J5WYJ4	unreviewed	Sulfotransferase	103762	Zizania palustris	357	IPR052796	21..355
A0A8J5YE52	unreviewed	Sulfotransferase	47600	Gossypium anomalum	469	IPR052796	38..369
A0A8J5YNW8	unreviewed	Sulfotransferase	47600	Gossypium anomalum	344	IPR052796	2..342
A0A8J5Z590	unreviewed	Sulfotransferase	47600	Gossypium anomalum	384	IPR052796	17..384
A0A8J5ZT13	unreviewed	Sulfotransferase	47600	Gossypium anomalum	343	IPR052796	2..343
A0A8J6BXD0	unreviewed	Sulfotransferase	103762	Zizania palustris	337	IPR052796	4..332
A0A8J6BZF9	unreviewed	Sulfotransferase	103762	Zizania palustris	337	IPR052796	2..335
A0A8J6CKJ8	unreviewed	Sulfotransferase	47600	Gossypium anomalum	363	IPR052796	3..342
A0A8J7E8N1	unreviewed	Sulfotransferase domain-containing protein	2777968	Nodosilinea sp. LEGE 07088	323	IPR052796	196..307
A0A8J7F0A2	unreviewed	Sulfotransferase	1828648	Oculatella sp. LEGE 06141	276	IPR052796	144..266
A0A8J7K6V2	unreviewed	Sulfotransferase	2781979	Pontibacterium sinense	268	IPR052796	5..265
A0A8J8FG83	unreviewed	Sulfotransferase family protein	2656915	Limnovirga soli	249	IPR052796	94..249
A0A8J8FJF8	unreviewed	Sulfotransferase	2656915	Limnovirga soli	249	IPR052796	4..248
A0A8J8XCF6	unreviewed	Sulfotransferase	39947	Oryza sativa subsp. japonica	362	IPR052796	29..360
A0A8J8YIV3	unreviewed	P-loop containing nucleoside triphosphate hydrolase superfamily protein	4577	Zea mays	360	IPR052796	18..359
A0A8K0DX35	unreviewed	Sulfotransferase	2594499	Rhamnella rubrinervis	314	IPR052796	1..314
A0A8K0GSJ1	unreviewed	Sulfotransferase	2594499	Rhamnella rubrinervis	325	IPR052796	1..316
A0A8K0H6U9	unreviewed	Sulfotransferase	2594499	Rhamnella rubrinervis	298	IPR052796	6..298
A0A8K0HYS7	unreviewed	Sulfotransferase	13894	Cocos nucifera	175	IPR052796	1..171
A0A8K0MVJ6	unreviewed	Sulfotransferase	13894	Cocos nucifera	198	IPR052796	31..197
A0A8M8VEP4	unreviewed	Sulfotransferase	4182	Sesamum indicum	311	IPR052796	1..309
A0A8N4F0K0	unreviewed	Sulfotransferase	51953	Elaeis guineensis var. tenera	368	IPR052796	4..326
A0A8R7P0J3	unreviewed	Sulfotransferase	4572	Triticum urartu	362	IPR052796	5..286
A0A8R7P3G8	unreviewed	Sulfotransferase	4572	Triticum urartu	338	IPR052796	5..337
A0A8R7P5B7	unreviewed	Sulfotransferase	4572	Triticum urartu	188	IPR052796	5..173
A0A8R7PW27	unreviewed	Sulfotransferase	4572	Triticum urartu	358	IPR052796	22..356
A0A8S0P8J3	unreviewed	Sulfotransferase	158383	Olea europaea subsp. europaea	350	IPR052796	19..348
A0A8S0P8J5	unreviewed	Sulfotransferase	158383	Olea europaea subsp. europaea	344	IPR052796	5..342
A0A8S0P9R1	unreviewed	Sulfotransferase	158383	Olea europaea subsp. europaea	346	IPR052796	14..344
A0A8S0PEU6	unreviewed	Sulfotransferase	158383	Olea europaea subsp. europaea	293	IPR052796	14..289
A0A8S0Q391	unreviewed	Sulfotransferase	158383	Olea europaea subsp. europaea	188	IPR052796	2..183
A0A8S0QRU3	unreviewed	Sulfotransferase	158383	Olea europaea subsp. europaea	343	IPR052796	3..341
A0A8S0RFQ3	unreviewed	Sulfotransferase	158383	Olea europaea subsp. europaea	287	IPR052796	228..284
A0A8S0RHM4	unreviewed	Sulfotransferase	158383	Olea europaea subsp. europaea	239	IPR052796	7..229
A0A8S0S6U1	unreviewed	Sulfotransferase	158383	Olea europaea subsp. europaea	169	IPR052796	3..169
A0A8S0SSW0	unreviewed	Sulfotransferase	158383	Olea europaea subsp. europaea	386	IPR052796	51..383
A0A8S0STZ5	unreviewed	Sulfotransferase	158383	Olea europaea subsp. europaea	298	IPR052796	12..288
A0A8S0SUK8	unreviewed	Sulfotransferase	158383	Olea europaea subsp. europaea	320	IPR052796	1..318
A0A8S0SWT5	unreviewed	Sulfotransferase	158383	Olea europaea subsp. europaea	345	IPR052796	12..343
A0A8S0T9S8	unreviewed	Sulfotransferase	158383	Olea europaea subsp. europaea	300	IPR052796	1..264
A0A8S0T9T1	unreviewed	Sulfotransferase	158383	Olea europaea subsp. europaea	344	IPR052796	5..342
A0A8S0TE32	unreviewed	Sulfotransferase	158383	Olea europaea subsp. europaea	320	IPR052796	1..318
A0A8S0U3W5	unreviewed	Sulfotransferase	158383	Olea europaea subsp. europaea	343	IPR052796	3..341
A0A8S0U9H2	unreviewed	Sulfotransferase	158383	Olea europaea subsp. europaea	300	IPR052796	3..287
A0A8S0U9U4	unreviewed	Sulfotransferase	158383	Olea europaea subsp. europaea	343	IPR052796	3..341
A0A8S0V9N1	unreviewed	Sulfotransferase	158383	Olea europaea subsp. europaea	242	IPR052796	3..237
A0A8S0VIB3	unreviewed	Sulfotransferase	158383	Olea europaea subsp. europaea	308	IPR052796	2..288
A0A8S0VK83	unreviewed	Sulfotransferase	158383	Olea europaea subsp. europaea	86	IPR052796	2..85
A0A8S0VKS6	unreviewed	Sulfotransferase	158383	Olea europaea subsp. europaea	274	IPR052796	2..236
A0A8S0VPK6	unreviewed	Sulfotransferase	158383	Olea europaea subsp. europaea	342	IPR052796	2..342
A0A8S1ZYS4	unreviewed	Sulfotransferase	38785	Arabidopsis arenosa	344	IPR052796	13..342
A0A8S2AFU1	unreviewed	Sulfotransferase	38785	Arabidopsis arenosa	312	IPR052796	1..312
A0A8S2APR2	unreviewed	SWI/SNF complex subunit SWI3D	38785	Arabidopsis arenosa	1409	IPR052796	105..431
A0A8S9FCC6	unreviewed	Sulfotransferase	69181	Brassica cretica	238	IPR052796	1..238
A0A8S9FT03	unreviewed	Sulfotransferase	69181	Brassica cretica	233	IPR052796	120..231
A0A8S9FTP8	unreviewed	Uncharacterized protein	69181	Brassica cretica	186	IPR052796	1..67
A0A8S9IM54	unreviewed	Uncharacterized protein	69181	Brassica cretica	214	IPR052796	44..120
A0A8S9JRC3	unreviewed	SMARCC C-terminal domain-containing protein	69181	Brassica cretica	448	IPR052796	7..89
A0A8S9K2Q1	unreviewed	Sulfotransferase	69181	Brassica cretica	329	IPR052796	3..329
A0A8S9MBE0	unreviewed	Sulfotransferase	69181	Brassica cretica	277	IPR052796	223..277
A0A8S9PEZ2	unreviewed	Sulfotransferase	69181	Brassica cretica	237	IPR052796	10..234
A0A8S9SNW1	unreviewed	SWI/SNF complex subunit SWI3D	69181	Brassica cretica	1094	IPR052796	144..303
A0A8S9SSM3	unreviewed	Uncharacterized protein	69181	Brassica cretica	152	IPR052796	29..116
A0A8T0I0J5	unreviewed	Sulfotransferase	3225	Ceratodon purpureus	385	IPR052796	46..383
A0A8T0JM62	unreviewed	Sulfotransferase	3914	Phaseolus angularis	367	IPR052796	3..367
A0A8T0KKS5	unreviewed	Sulfotransferase	3914	Phaseolus angularis	370	IPR052796	118..279
A0A8T0L9J0	unreviewed	Sulfotransferase	3914	Phaseolus angularis	289	IPR052796	214..266
A0A8T0LBX7	unreviewed	Sulfotransferase	3914	Phaseolus angularis	402	IPR052796	9..342
A0A8T0MSY5	unreviewed	Sulfotransferase	38727	Panicum virgatum	357	IPR052796	24..355
A0A8T0MVJ3	unreviewed	Sulfotransferase	38727	Panicum virgatum	344	IPR052796	4..342
A0A8T0NQA8	unreviewed	Sulfotransferase	38727	Panicum virgatum	357	IPR052796	24..355
A0A8T0NQB4	unreviewed	Sulfotransferase	38727	Panicum virgatum	343	IPR052796	4..341
A0A8T0S3J9	unreviewed	Sulfotransferase	38727	Panicum virgatum	365	IPR052796	9..359
A0A8T0SWK1	unreviewed	Sulfotransferase	38727	Panicum virgatum	417	IPR052796	78..414
A0A8T0WN66	unreviewed	Sulfotransferase	38727	Panicum virgatum	285	IPR052796	229..282
A0A8T0WPW6	unreviewed	Sulfotransferase	38727	Panicum virgatum	337	IPR052796	4..334
A0A8T0WR48	unreviewed	Sulfotransferase	38727	Panicum virgatum	299	IPR052796	4..282
A0A8T1QBH2	unreviewed	Sulfotransferase	32201	Carya illinoinensis	348	IPR052796	17..346
A0A8T1QBT5	unreviewed	Sulfotransferase	32201	Carya illinoinensis	349	IPR052796	17..347
A0A8T1QES9	unreviewed	Sulfotransferase	32201	Carya illinoinensis	317	IPR052796	1..315
A0A8T1QEX6	unreviewed	Sulfotransferase	32201	Carya illinoinensis	337	IPR052796	9..335
A0A8T1QF57	unreviewed	Sulfotransferase	32201	Carya illinoinensis	343	IPR052796	5..341
A0A8T1QFD7	unreviewed	Sulfotransferase	32201	Carya illinoinensis	338	IPR052796	9..336
A0A8T1QFH4	unreviewed	Sulfotransferase	32201	Carya illinoinensis	334	IPR052796	5..332
A0A8T1QFI9	unreviewed	Sulfotransferase	32201	Carya illinoinensis	318	IPR052796	1..316
A0A8T1QFT4	unreviewed	Sulfotransferase	32201	Carya illinoinensis	328	IPR052796	3..326
A0A8T1QG00	unreviewed	Sulfotransferase	32201	Carya illinoinensis	329	IPR052796	3..327
A0A8T1QG03	unreviewed	Sulfotransferase	32201	Carya illinoinensis	344	IPR052796	5..342
A0A8T1R9E0	unreviewed	Sulfotransferase	32201	Carya illinoinensis	342	IPR052796	2..341
A0A8T1RGY4	unreviewed	Sulfotransferase	32201	Carya illinoinensis	316	IPR052796	1..315
A0A8T1RH25	unreviewed	Sulfotransferase	32201	Carya illinoinensis	342	IPR052796	2..341
A0A8T1Y064	unreviewed	P-loop containing nucleoside triphosphate hydrolases superfamily protein	1240361	Arabidopsis thaliana x Arabidopsis arenosa	342	IPR052796	14..341
A0A8T1YG97	unreviewed	Sulfotransferase	45249	Arabidopsis suecica	342	IPR052796	14..340
A0A8T1ZPK3	unreviewed	Sulfotransferase	1240361	Arabidopsis thaliana x Arabidopsis arenosa	340	IPR052796	2..340
A0A8T1ZWB1	unreviewed	Sulfotransferase	45249	Arabidopsis suecica	340	IPR052796	2..340
A0A8T2AYA7	unreviewed	Sulfotransferase	1240361	Arabidopsis thaliana x Arabidopsis arenosa	344	IPR052796	13..342
A0A8T2BCZ3	unreviewed	Sulfotransferase	45249	Arabidopsis suecica	344	IPR052796	13..342
A0A8T2E4L3	unreviewed	P-loop containing nucleoside triphosphate hydrolases superfamily protein	1240361	Arabidopsis thaliana x Arabidopsis arenosa	342	IPR052796	14..340
A0A8T2EK85	unreviewed	Sulfotransferase	45249	Arabidopsis suecica	342	IPR052796	14..340
A0A8T2F8W3	unreviewed	Sulfotransferase	1240361	Arabidopsis thaliana x Arabidopsis arenosa	340	IPR052796	2..340
A0A8T2FCD2	unreviewed	Sulfotransferase	45249	Arabidopsis suecica	340	IPR052796	2..340
A0A8T2FLH4	unreviewed	Sulfotransferase	1240361	Arabidopsis thaliana x Arabidopsis arenosa	344	IPR052796	13..342
A0A8T2FP75	unreviewed	P-loop containing nucleoside triphosphate hydrolases superfamily protein	1240361	Arabidopsis thaliana x Arabidopsis arenosa	298	IPR052796	13..290
A0A8T2G095	unreviewed	Sulfotransferase	45249	Arabidopsis suecica	344	IPR052796	13..342
A0A8T2RC46	unreviewed	Sulfotransferase	49495	Ceratopteris richardii	364	IPR052796	32..362
A0A8T2RCN5	unreviewed	Sulfotransferase	49495	Ceratopteris richardii	391	IPR052796	32..389
A0A8T2RY72	unreviewed	Sulfotransferase	49495	Ceratopteris richardii	338	IPR052796	20..307
A0A8T2RYL2	unreviewed	Sulfotransferase	49495	Ceratopteris richardii	315	IPR052796	4..261
A0A8T2RYX6	unreviewed	Sulfotransferase	49495	Ceratopteris richardii	241	IPR052796	1..239
A0A8T2S0R7	unreviewed	Sulfotransferase	49495	Ceratopteris richardii	337	IPR052796	7..335
A0A8T2S0S3	unreviewed	Sulfotransferase	49495	Ceratopteris richardii	318	IPR052796	4..316
A0A8T2S0S6	unreviewed	Sulfotransferase	49495	Ceratopteris richardii	351	IPR052796	20..349
A0A8T2S1C9	unreviewed	Sulfotransferase	49495	Ceratopteris richardii	348	IPR052796	20..294
A0A8T2TR64	unreviewed	Sulfotransferase	49495	Ceratopteris richardii	241	IPR052796	1..239
A0A8T2TUV0	unreviewed	Sulfotransferase	49495	Ceratopteris richardii	351	IPR052796	18..349
A0A8T2TV56	unreviewed	Sulfotransferase	49495	Ceratopteris richardii	354	IPR052796	34..353
A0A8T2TXB2	unreviewed	Sulfotransferase	49495	Ceratopteris richardii	352	IPR052796	33..351
A0A8T2U031	unreviewed	Sulfotransferase	49495	Ceratopteris richardii	338	IPR052796	6..336
A0A8T2U0Q5	unreviewed	Sulfotransferase	49495	Ceratopteris richardii	362	IPR052796	33..360
A0A8T2U185	unreviewed	Sulfotransferase	49495	Ceratopteris richardii	299	IPR052796	31..298
A0A8T2U1T5	unreviewed	Sulfotransferase	49495	Ceratopteris richardii	235	IPR052796	1..234
A0A8T2X6R6	unreviewed	Sulfotransferase	3696	Populus deltoides	623	IPR052796	291..622
A0A8T2Y009	unreviewed	Sulfotransferase	3696	Populus deltoides	346	IPR052796	10..344
A0A8T2YEH6	unreviewed	Sulfotransferase	3696	Populus deltoides	342	IPR052796	2..342
A0A8T2YTZ6	unreviewed	Sulfotransferase	3696	Populus deltoides	342	IPR052796	2..342
A0A8T2YZX8	unreviewed	Sulfotransferase	3696	Populus deltoides	284	IPR052796	4..226
A0A8T2Z073	unreviewed	Sulfotransferase	3696	Populus deltoides	332	IPR052796	4..332
A0A8T2Z0D5	unreviewed	Nodulation protein H	3696	Populus deltoides	279	IPR052796	4..277
A0A8T3AP63	unreviewed	Sulfotransferase	94219	Dendrobium nobile	341	IPR052796	4..340
A0A8T3B9N4	unreviewed	Sulfotransferase	94219	Dendrobium nobile	453	IPR052796	167..450
A0A8T3C744	unreviewed	Sulfotransferase	94219	Dendrobium nobile	343	IPR052796	7..341
A0A8T3C8K1	unreviewed	Sulfotransferase	94219	Dendrobium nobile	344	IPR052796	3..342
A0A8T3RUV5	unreviewed	Sulfotransferase	1913989	Gammaproteobacteria bacterium	249	IPR052796	2..248
A0A8T5PQP1	unreviewed	Sulfotransferase domain-containing protein	2026803	Candidatus Woesearchaeota archaeon	269	IPR052796	7..238
A0A8T5QWT9	unreviewed	Sulfotransferase domain-containing protein	2026803	Candidatus Woesearchaeota archaeon	269	IPR052796	173..268
A0A8X7PVX4	unreviewed	Sulfotransferase	52824	Brassica carinata	329	IPR052796	3..329
A0A8X7Q476	unreviewed	Sulfotransferase	52824	Brassica carinata	334	IPR052796	3..334
A0A8X7Q4U0	unreviewed	Sulfotransferase	52824	Brassica carinata	329	IPR052796	2..329
A0A8X7Q6R3	unreviewed	Uncharacterized protein	52824	Brassica carinata	84	IPR052796	3..40
A0A8X7QFJ7	unreviewed	Sulfotransferase	52824	Brassica carinata	344	IPR052796	13..342
A0A8X7RTP0	unreviewed	Sulfotransferase	52824	Brassica carinata	344	IPR052796	13..342
A0A8X7S249	unreviewed	Sulfotransferase	52824	Brassica carinata	346	IPR052796	13..344
A0A8X7V8F0	unreviewed	Secreted protein	52824	Brassica carinata	73	IPR052796	1..70
A0A8X7W653	unreviewed	Sulfotransferase	52824	Brassica carinata	344	IPR052796	13..341
A0A8X7WC34	unreviewed	Sulfotransferase	52824	Brassica carinata	111	IPR052796	14..67
A0A8X7YFY3	unreviewed	Sulfotransferase	118781	Populus tomentosa	311	IPR052796	1..310
A0A8X7ZG28	unreviewed	Sulfotransferase	118781	Populus tomentosa	342	IPR052796	2..342
A0A8X7ZZC1	unreviewed	P-loop containing nucleoside triphosphate hydrolases superfamily protein	118781	Populus tomentosa	354	IPR052796	3..354
A0A8X8BBU6	unreviewed	Sulfotransferase	52824	Brassica carinata	329	IPR052796	3..329
A0A8X8CPP2	unreviewed	P-loop containing nucleoside triphosphate hydrolases superfamily protein	118781	Populus tomentosa	346	IPR052796	10..344
A0A8X8CR89	unreviewed	P-loop containing nucleoside triphosphate hydrolases superfamily protein	118781	Populus tomentosa	346	IPR052796	10..344
A0A8X8CUE1	unreviewed	Sulfotransferase	118781	Populus tomentosa	342	IPR052796	2..342
A0A8X8D169	unreviewed	Sulfotransferase	118781	Populus tomentosa	384	IPR052796	53..384
A0A8X8D2Z5	unreviewed	Sulfotransferase	118781	Populus tomentosa	384	IPR052796	53..384
A0A8X8VZ36	unreviewed	Sulfotransferase	180675	Salvia splendens	338	IPR052796	2..336
A0A8X8WYD9	unreviewed	Sulfotransferase	180675	Salvia splendens	288	IPR052796	34..286
A0A8X8X4D2	unreviewed	Sulfotransferase	180675	Salvia splendens	348	IPR052796	17..346
A0A8X8X8M8	unreviewed	Sulfotransferase	180675	Salvia splendens	348	IPR052796	17..346
A0A8X8XWZ5	unreviewed	Sulfotransferase	180675	Salvia splendens	377	IPR052796	46..375
A0A8X8Y161	unreviewed	Sulfotransferase	180675	Salvia splendens	338	IPR052796	7..336
A0A8X8YVB0	unreviewed	Sulfotransferase	180675	Salvia splendens	340	IPR052796	8..312
A0A8X8YZM2	unreviewed	Sulfotransferase	180675	Salvia splendens	284	IPR052796	30..282
A0A8X8ZE06	unreviewed	Sulfotransferase	180675	Salvia splendens	319	IPR052796	4..317
A0A8X8ZM21	unreviewed	Sulfotransferase	180675	Salvia splendens	318	IPR052796	1..316
A0A916VSU6	unreviewed	Sulfotransferase	2720165	Okeania sp. KiyG1	283	IPR052796	58..282
A0A921RVL4	unreviewed	Sulfotransferase	4558	Sorghum bicolor	335	IPR052796	4..332
A0A921S2D3	unreviewed	Sulfotransferase	4558	Sorghum bicolor	364	IPR052796	19..361
A0A921S3Y4	unreviewed	Sulfotransferase	4558	Sorghum bicolor	339	IPR052796	3..337
A0A921UBF1	unreviewed	Sulfotransferase	4558	Sorghum bicolor	357	IPR052796	9..354
A0A922EW84	unreviewed	Sulfotransferase	32201	Carya illinoinensis	343	IPR052796	5..341
A0A922EWJ5	unreviewed	Sulfotransferase	32201	Carya illinoinensis	318	IPR052796	1..316
A0A922EXJ0	unreviewed	Sulfotransferase	32201	Carya illinoinensis	334	IPR052796	5..332
A0A922EZC5	unreviewed	Sulfotransferase	32201	Carya illinoinensis	317	IPR052796	1..315
A0A922F0Y3	unreviewed	Sulfotransferase	32201	Carya illinoinensis	338	IPR052796	9..336
A0A922F1M9	unreviewed	Sulfotransferase	32201	Carya illinoinensis	344	IPR052796	5..342
A0A922FQA3	unreviewed	Sulfotransferase	32201	Carya illinoinensis	342	IPR052796	2..341
A0A922FQM8	unreviewed	Sulfotransferase	32201	Carya illinoinensis	329	IPR052796	2..328
A0A922G0L5	unreviewed	Sulfotransferase	32201	Carya illinoinensis	342	IPR052796	2..341
A0A922JI94	unreviewed	Sulfotransferase	32201	Carya illinoinensis	348	IPR052796	17..346
A0A922JJB6	unreviewed	Sulfotransferase	32201	Carya illinoinensis	248	IPR052796	17..240
A0A922JLN6	unreviewed	Sulfotransferase	32201	Carya illinoinensis	349	IPR052796	17..347
A0A925RWA1	unreviewed	Sulphotransferase Stf0 domain-containing protein	1930536	Sphingomonadaceae bacterium	264	IPR052796	5..247
A0A928XFG9	unreviewed	Sulfotransferase domain-containing protein	2073117	Anaerolineales bacterium	275	IPR052796	34..273
A0A929APU4	unreviewed	Sulphotransferase Stf0 domain-containing protein	2777969	Coleofasciculus sp. LEGE 07092	257	IPR052796	108..255
A0A930U5B3	unreviewed	Sulfotransferase domain-containing protein	2747801	Gloeomargaritaceae cyanobacterium C42_A2020_066	285	IPR052796	118..281
A0A931E1E9	unreviewed	Sulfotransferase	2793269	Panacibacter microcysteis	253	IPR052796	3..252
A0A931E7J5	unreviewed	Sulfotransferase family protein	2793269	Panacibacter microcysteis	246	IPR052796	4..245
A0A935FTJ1	unreviewed	Sulfotransferase	2053306	Ignavibacteria bacterium	263	IPR052796	30..262
A0A936UI69	unreviewed	Sulfotransferase	2053306	Ignavibacteria bacterium	262	IPR052796	29..261
A0A937FB87	unreviewed	Sulfotransferase domain-containing protein	2803949	Fulvivirga sediminis	243	IPR052796	169..241
A0A939NV57	unreviewed	Nodulation protein NodH	555321	Rhizobium sp. T1473	252	IPR052796	157..241
A0A940NI25	unreviewed	Nodulation protein NodH	2821353	Paraburkholderia sp. LEh10	251	IPR052796	8..124
A0A944ZZH6	unreviewed	Glycosyltransferase 2-like domain-containing protein	2735565	Candidatus Peribacter sp.	1047	IPR052796	520..777
A0A946AJ52	unreviewed	Sulfotransferase domain-containing protein	1980636	Woeseia sp.	242	IPR052796	2..240
A0A947DCT7	unreviewed	Sulfotransferase	1967444	Leptothoe spongobia TAU-MAC 1115	251	IPR052796	90..249
A0A947MY46	unreviewed	Sulfotransferase	2052139	Patescibacteria bacterium	252	IPR052796	8..245
A0A947WIN8	unreviewed	Sulfotransferase	2052139	Patescibacteria bacterium	277	IPR052796	188..271
A0A948R5Q3	unreviewed	Sulfotransferase domain-containing protein	1913988	Alphaproteobacteria bacterium	273	IPR052796	38..271
A0A948WJL6	unreviewed	Sulfotransferase family protein	2052180	Phycisphaerales bacterium	254	IPR052796	161..252
A0A950LNT0	unreviewed	Sulfotransferase	1978231	Acidobacteriota bacterium	258	IPR052796	92..256
A0A950LRE1	unreviewed	Uncharacterized protein	1978231	Acidobacteriota bacterium	239	IPR052796	72..237
A0A953SPZ9	unreviewed	Sulfotransferase	2614255	Melioribacteraceae bacterium	279	IPR052796	38..277
A0A953ZZ13	unreviewed	Sulfotransferase family protein	2026780	Planctomycetota bacterium	353	IPR052796	212..346
A0A957C906	unreviewed	Sulfotransferase domain-containing protein	2073117	Anaerolineales bacterium	249	IPR052796	5..120
A0A957D5A9	unreviewed	Sulfotransferase	2073117	Anaerolineales bacterium	258	IPR052796	174..255
A0A957HYY7	unreviewed	Sulfotransferase domain-containing protein	2073117	Anaerolineales bacterium	243	IPR052796	95..238
A0A957Q0T7	unreviewed	Sulfotransferase	2614250	Caldilineaceae bacterium	282	IPR052796	210..280
A0A957TJ13	unreviewed	Sulfotransferase	2614250	Caldilineaceae bacterium	282	IPR052796	210..280
A0A957VTS1	unreviewed	Sulfotransferase	2052143	Anaerolineae bacterium	258	IPR052796	167..255
A0A957WWT7	unreviewed	Sulfotransferase	2614250	Caldilineaceae bacterium	282	IPR052796	210..280
A0A957YBX3	unreviewed	Sulfotransferase domain-containing protein	2052143	Anaerolineae bacterium	259	IPR052796	33..253
A0A957YC84	unreviewed	Sulfotransferase	2052143	Anaerolineae bacterium	274	IPR052796	14..257
A0A957YDF7	unreviewed	Sulfotransferase	2052143	Anaerolineae bacterium	283	IPR052796	193..281
A0A958A7U0	unreviewed	Sulfotransferase domain-containing protein	2052143	Anaerolineae bacterium	277	IPR052796	35..275
A0A958B6T3	unreviewed	Sulfotransferase	2052143	Anaerolineae bacterium	241	IPR052796	4..240
A0A958JFQ0	unreviewed	Sulfotransferase domain-containing protein	2053517	Bdellovibrionales bacterium	254	IPR052796	3..252
A0A958KJG8	unreviewed	Sulfotransferase domain-containing protein	2053517	Bdellovibrionales bacterium	263	IPR052796	102..261
A0A962YL77	unreviewed	Sulfotransferase domain-containing protein	1913989	Gammaproteobacteria bacterium	250	IPR052796	2..245
A0A964BRZ7	unreviewed	Sulfotransferase domain-containing protein	2874699	Waterburya agarophytonicola KI4	252	IPR052796	8..251
A0A965VD34	unreviewed	Sulfotransferase	2052181	Planctomycetia bacterium	308	IPR052796	199..294
A0A968A5V3	unreviewed	Sulfotransferase domain-containing protein	1913989	Gammaproteobacteria bacterium	243	IPR052796	159..239
A0A969HBB9	unreviewed	Sulfotransferase domain-containing protein	2073117	Anaerolineales bacterium	278	IPR052796	33..275
A0A969WI84	unreviewed	Sulfotransferase	2026724	Chloroflexota bacterium	262	IPR052796	178..260
A0A971UFS9	unreviewed	Sulfotransferase family protein	2026779	Planctomycetaceae bacterium	278	IPR052796	28..277
A0A978TRW5	unreviewed	Sulfotransferase domain-containing protein	2774343	Oscillatoriales cyanobacterium M59_W2019_021	254	IPR052796	90..252
A0A978USV0	unreviewed	Sulfotransferase	714518	Ziziphus jujuba var. spinosa	433	IPR052796	6..430
A0A978UYT9	unreviewed	Sulfotransferase	714518	Ziziphus jujuba var. spinosa	344	IPR052796	2..96
A0A978V6Q8	unreviewed	Sulfotransferase	714518	Ziziphus jujuba var. spinosa	338	IPR052796	7..338
A0A9C6TNC1	unreviewed	Sulfotransferase	130453	Arachis duranensis	341	IPR052796	3..341
A0A9C6TTC4	unreviewed	Sulfotransferase	130453	Arachis duranensis	357	IPR052796	4..357
A0A9C9W4Q0	unreviewed	Sulfotransferase	1913989	Gammaproteobacteria bacterium	254	IPR052796	103..253
A0A9C9WCE7	unreviewed	Sulfotransferase	1913989	Gammaproteobacteria bacterium	276	IPR052796	34..274
A0A9D0AV46	unreviewed	Sulfotransferase	2268140	Thioploca sp.	263	IPR052796	178..262
A0A9D3U6G9	unreviewed	Sulfotransferase	47602	Gossypium stocksii	344	IPR052796	3..342
A0A9D3V523	unreviewed	Sulfotransferase	47602	Gossypium stocksii	344	IPR052796	2..342
A0A9D3W782	unreviewed	Sulfotransferase	47602	Gossypium stocksii	343	IPR052796	2..343
A0A9D3ZMN3	unreviewed	Sulfotransferase	47602	Gossypium stocksii	346	IPR052796	2..332
A0A9D4A2J7	unreviewed	Sulfotransferase	47602	Gossypium stocksii	345	IPR052796	2..345
A0A9D4V9R0	unreviewed	Sulfotransferase	13818	Adiantum capillus-veneris	350	IPR052796	30..349
A0A9D4VMX7	unreviewed	Sulfotransferase	3888	Pisum sativum	344	IPR052796	11..342
A0A9D4VMX8	unreviewed	Sulfotransferase	3888	Pisum sativum	199	IPR052796	10..176
A0A9D4VNE9	unreviewed	Sulfotransferase	3888	Pisum sativum	439	IPR052796	11..342
A0A9D4WK65	unreviewed	Sulfotransferase	3888	Pisum sativum	335	IPR052796	7..333
A0A9D4XBR7	unreviewed	Sulfotransferase	3888	Pisum sativum	344	IPR052796	8..342
A0A9D4XD00	unreviewed	Sulfotransferase	3888	Pisum sativum	321	IPR052796	2..319
A0A9D4YHJ6	unreviewed	Sulfotransferase	3888	Pisum sativum	348	IPR052796	19..348
A0A9D4YL86	unreviewed	Sulfotransferase	3888	Pisum sativum	341	IPR052796	9..341
A0A9D4YMJ9	unreviewed	Sulfotransferase	3888	Pisum sativum	254	IPR052796	9..235
A0A9D4Z7W3	unreviewed	Sulfotransferase	13818	Adiantum capillus-veneris	385	IPR052796	54..381
A0A9D4Z9Z0	unreviewed	Sulfotransferase	13818	Adiantum capillus-veneris	362	IPR052796	29..359
A0A9D5HH59	unreviewed	Sulfotransferase	325984	Dioscorea zingiberensis	343	IPR052796	3..342
A0A9D5HM08	unreviewed	Sulfotransferase	325984	Dioscorea zingiberensis	343	IPR052796	3..341
A0A9D5Q472	unreviewed	Sulphotransferase Stf0 domain-containing protein	2044937	candidate division KSB3 bacterium	264	IPR052796	122..262
A0A9D6WHN4	unreviewed	Sulfotransferase domain-containing protein	2282145	Candidatus Gottesmanbacteria bacterium	247	IPR052796	3..128
A0A9E4UF57	unreviewed	Sulfotransferase	2026724	Chloroflexota bacterium	275	IPR052796	117..274
A0A9E4WP45	unreviewed	Uncharacterized protein	2026724	Chloroflexota bacterium	254	IPR052796	2..253
A0A9E4YHH0	unreviewed	Uncharacterized protein	2026724	Chloroflexota bacterium	183	IPR052796	12..182
A0A9E7FCQ9	unreviewed	Sulfotransferase	320322	Musa troglodytarum	396	IPR052796	27..395
A0A9E7FGP7	unreviewed	Sulfotransferase	320322	Musa troglodytarum	345	IPR052796	4..343
A0A9E7FV38	unreviewed	Nodulation protein	320322	Musa troglodytarum	599	IPR052796	290..425
A0A9E7GBR5	unreviewed	Sulfotransferase	320322	Musa troglodytarum	387	IPR052796	54..385
A0A9E7GCM3	unreviewed	Sulfotransferase	320322	Musa troglodytarum	397	IPR052796	61..395
A0A9E7J9M2	unreviewed	Sulfotransferase	320322	Musa troglodytarum	318	IPR052796	1..316
A0A9E7JRK0	unreviewed	Sulfotransferase	320322	Musa troglodytarum	371	IPR052796	4..370
A0A9J5WES4	unreviewed	Sulfotransferase	4109	Solanum commersonii	340	IPR052796	15..337
A0A9J5X344	unreviewed	Sulfotransferase	4109	Solanum commersonii	344	IPR052796	3..342
A0A9J5ZRM9	unreviewed	Sulfotransferase	4109	Solanum commersonii	342	IPR052796	2..342
A0A9J6AHR5	unreviewed	Sulfotransferase	4109	Solanum commersonii	342	IPR052796	2..342
A0A9J6AKE5	unreviewed	Sulfotransferase	4109	Solanum commersonii	359	IPR052796	4..357
A0A9K3E0C4	unreviewed	Sulfotransferase	4232	Helianthus annuus	342	IPR052796	3..342
A0A9N7NHV3	unreviewed	Sulfotransferase	68872	Striga hermonthica	317	IPR052796	1..316
A0A9N7NJC8	unreviewed	Sulfotransferase	68872	Striga hermonthica	198	IPR052796	1..197
A0A9N7NYQ4	unreviewed	Sulfotransferase	68872	Striga hermonthica	345	IPR052796	4..343
A0A9N7RFQ5	unreviewed	Sulfotransferase	68872	Striga hermonthica	391	IPR052796	1..319
A0A9P0YN55	unreviewed	Sulfotransferase	41803	Cuscuta europaea	342	IPR052796	3..342
A0A9P0YWN4	unreviewed	Sulfotransferase	41803	Cuscuta europaea	328	IPR052796	11..326
A0A9P1BPY7	unreviewed	Sulfotransferase	2562237	Cladocopium goreaui	329	IPR052796	61..327
A0A9P1E607	unreviewed	Sulfotransferase	41803	Cuscuta europaea	344	IPR052796	2..342
A0A9P1FWM7	unreviewed	Sulfotransferase	2562237	Cladocopium goreaui	339	IPR052796	72..338
A0A9P3IMV4	unreviewed	Sulfotransferase	2019903	Closterium sp. NIES-68	388	IPR052796	10..387
A0A9P3L0C3	unreviewed	Sulfotransferase	2790670	Closterium sp. NIES-67	406	IPR052796	26..405
A0A9Q0CAU0	unreviewed	Sulfotransferase	2022672	Rhynchospora breviuscula	337	IPR052796	5..335
A0A9Q0CN37	unreviewed	Sulfotransferase	2022672	Rhynchospora breviuscula	348	IPR052796	17..346
A0A9Q0G7Q4	unreviewed	Sulfotransferase	218843	Turnera subulata	351	IPR052796	3..332
A0A9Q0GF19	unreviewed	Sulfotransferase	218843	Turnera subulata	342	IPR052796	3..342
A0A9Q0HDE2	unreviewed	Sulfotransferase	273540	Protea cynaroides	422	IPR052796	3..320
A0A9Q0HTW2	unreviewed	Sulfotransferase	2022672	Rhynchospora breviuscula	342	IPR052796	5..340
A0A9Q0J6Y1	unreviewed	Sulfotransferase	218843	Turnera subulata	343	IPR052796	3..343
A0A9Q0K8H5	unreviewed	Sulfotransferase	273540	Protea cynaroides	307	IPR052796	9..306
A0A9Q0KZN3	unreviewed	Sulfotransferase	273540	Protea cynaroides	499	IPR052796	98..423
A0A9Q0NTQ0	unreviewed	Sulfotransferase	40686	Salix viminalis	223	IPR052796	9..222
A0A9Q0P078	unreviewed	Sulfotransferase	77065	Salix purpurea	311	IPR052796	1..310
A0A9Q0P079	unreviewed	Sulfotransferase	77065	Salix purpurea	254	IPR052796	1..253
A0A9Q0P5M2	unreviewed	Sulfotransferase	2511006	Salix koriyanagi	345	IPR052796	1..345
A0A9Q0P683	unreviewed	Sulfotransferase	2511006	Salix koriyanagi	371	IPR052796	2..371
A0A9Q0QJC9	unreviewed	Sulfotransferase	40686	Salix viminalis	342	IPR052796	4..342
A0A9Q0SIV0	unreviewed	Sulfotransferase	40686	Salix viminalis	342	IPR052796	3..342
A0A9Q0SWE7	unreviewed	Sulfotransferase	77065	Salix purpurea	204	IPR052796	36..202
A0A9Q0UMY2	unreviewed	Sulfotransferase	2511006	Salix koriyanagi	169	IPR052796	2..169
A0A9Q0UN88	unreviewed	Sulfotransferase	2511006	Salix koriyanagi	148	IPR052796	1..142
A0A9Q0UUG4	unreviewed	Sulfotransferase	40686	Salix viminalis	389	IPR052796	2..389
A0A9Q0V0C9	unreviewed	Sulfotransferase	2511006	Salix koriyanagi	361	IPR052796	4..361
A0A9Q0V218	unreviewed	Sulfotransferase	77065	Salix purpurea	398	IPR052796	3..379
A0A9Q0WFB8	unreviewed	Sulfotransferase	77065	Salix purpurea	342	IPR052796	4..342
A0A9Q0WVR5	unreviewed	Sulfotransferase	77065	Salix purpurea	315	IPR052796	1..315
A0A9Q0Z5V5	unreviewed	Sulfotransferase	2511006	Salix koriyanagi	334	IPR052796	8..333
A0A9Q1GGK1	unreviewed	Sulfotransferase	171969	Carnegiea gigantea	368	IPR052796	26..359
A0A9Q1K9W0	unreviewed	Sulfotransferase	171969	Carnegiea gigantea	347	IPR052796	9..347
A0A9Q1KYD4	unreviewed	Sulfotransferase	171969	Carnegiea gigantea	672	IPR052796	14..173
A0A9Q1LD37	unreviewed	Sulfotransferase	402998	Anisodus acutangulus	344	IPR052796	3..342
A0A9Q1LY87	unreviewed	Sulfotransferase	402998	Anisodus acutangulus	342	IPR052796	2..342
A0A9Q1MJD9	unreviewed	Sulfotransferase	402998	Anisodus acutangulus	340	IPR052796	15..340
A0A9Q1MUN1	unreviewed	Sulfotransferase	402998	Anisodus acutangulus	341	IPR052796	2..340
A0A9Q1MXK8	unreviewed	Sulfotransferase	402998	Anisodus acutangulus	344	IPR052796	3..342
A0A9Q1MYP5	unreviewed	Sulfotransferase	402998	Anisodus acutangulus	344	IPR052796	3..342
A0A9Q1QHF1	unreviewed	Sulfotransferase	171969	Carnegiea gigantea	221	IPR052796	49..219
A0A9Q1QSR0	unreviewed	Sulfotransferase	171969	Carnegiea gigantea	339	IPR052796	2..339
A0A9Q1R4E2	unreviewed	Uncharacterized protein	402998	Anisodus acutangulus	191	IPR052796	13..98
A0A9Q1RQ16	unreviewed	Sulfotransferase	402998	Anisodus acutangulus	343	IPR052796	2..343
A0A9R0JY31	unreviewed	Sulfotransferase	3562	Spinacia oleracea	341	IPR052796	15..339
A0A9R0K659	unreviewed	Sulfotransferase	3562	Spinacia oleracea	339	IPR052796	10..338
A0A9R0Q954	unreviewed	Sulfotransferase	4567	Triticum turgidum subsp. durum	107	IPR052796	2..106
A0A9R0QBX3	unreviewed	Sulfotransferase	4567	Triticum turgidum subsp. durum	338	IPR052796	5..337
A0A9R0QCW5	unreviewed	Sulfotransferase	4567	Triticum turgidum subsp. durum	479	IPR052796	138..478
A0A9R0QWP3	unreviewed	Sulfotransferase	4567	Triticum turgidum subsp. durum	340	IPR052796	5..338
A0A9R0RQD1	unreviewed	Sulfotransferase	4567	Triticum turgidum subsp. durum	338	IPR052796	3..336
A0A9R0RQE6	unreviewed	Sulfotransferase	4567	Triticum turgidum subsp. durum	358	IPR052796	21..356
A0A9R0RR19	unreviewed	Sulfotransferase	4567	Triticum turgidum subsp. durum	359	IPR052796	21..357
A0A9R0RZH9	unreviewed	Sulfotransferase	4567	Triticum turgidum subsp. durum	180	IPR052796	1..151
A0A9R0VAR9	unreviewed	Sulfotransferase	4567	Triticum turgidum subsp. durum	107	IPR052796	2..106
A0A9R0VQ68	unreviewed	Sulfotransferase	4567	Triticum turgidum subsp. durum	197	IPR052796	20..193
A0A9R0VQ69	unreviewed	Sulfotransferase	4567	Triticum turgidum subsp. durum	330	IPR052796	23..226
A0A9R1J0W7	unreviewed	Sulfotransferase	4565	Triticum aestivum	58	IPR052796	2..56
A0A9R1NLY6	unreviewed	Sulfotransferase	4567	Triticum turgidum subsp. durum	356	IPR052796	5..353
A0A9R1NLY8	unreviewed	Sulfotransferase	4567	Triticum turgidum subsp. durum	338	IPR052796	5..335
A0A9R1NLZ5	unreviewed	Sulfotransferase	4567	Triticum turgidum subsp. durum	346	IPR052796	12..343
A0A9R1PGS5	unreviewed	Sulfotransferase	4567	Triticum turgidum subsp. durum	346	IPR052796	12..343
A0A9R1PGV7	unreviewed	Sulfotransferase	4567	Triticum turgidum subsp. durum	338	IPR052796	5..335
A0A9R1PH06	unreviewed	Sulfotransferase	4567	Triticum turgidum subsp. durum	259	IPR052796	1..256
A0A9R1QT93	unreviewed	Sulfotransferase	4567	Triticum turgidum subsp. durum	180	IPR052796	1..172
A0A9R1QW22	unreviewed	Sulfotransferase	4567	Triticum turgidum subsp. durum	358	IPR052796	23..356
A0A9R1QWB6	unreviewed	Sulfotransferase	4567	Triticum turgidum subsp. durum	197	IPR052796	20..193
A0A9R1R3Y8	unreviewed	Sulfotransferase	4567	Triticum turgidum subsp. durum	283	IPR052796	5..282
A0A9R1RJ07	unreviewed	Sulfotransferase	4567	Triticum turgidum subsp. durum	363	IPR052796	29..360
A0A9R1RJ36	unreviewed	Sulfotransferase	4567	Triticum turgidum subsp. durum	300	IPR052796	5..284
A0A9R1S6W7	unreviewed	Sulfotransferase	4567	Triticum turgidum subsp. durum	359	IPR052796	21..357
A0A9R1S7R9	unreviewed	Uncharacterized protein	4567	Triticum turgidum subsp. durum	64	IPR052796	1..57
A0A9R1VSQ4	unreviewed	Sulfotransferase	4236	Lactuca sativa	335	IPR052796	6..335
A0A9R1WEA7	unreviewed	Sulfotransferase	4236	Lactuca sativa	340	IPR052796	13..340
A0A9R1WHR4	unreviewed	Sulfotransferase	4236	Lactuca sativa	381	IPR052796	64..381
A0A9R1WSI6	unreviewed	Sulfotransferase	4236	Lactuca sativa	345	IPR052796	3..342
A0A9R1XTS9	unreviewed	Sulfotransferase	4236	Lactuca sativa	343	IPR052796	8..343
A0A9R1XW99	unreviewed	Sulfotransferase	4236	Lactuca sativa	229	IPR052796	15..197
A0A9W3D8V1	unreviewed	Sulfotransferase	3726	Raphanus sativus	343	IPR052796	7..342
A0A9W3DHJ8	unreviewed	Sulfotransferase	3726	Raphanus sativus	333	IPR052796	11..333
A0A9W7GUS7	unreviewed	Sulfotransferase	183268	Hibiscus trionum	345	IPR052796	2..345
A0A9W7H089	unreviewed	Sulfotransferase	183268	Hibiscus trionum	342	IPR052796	2..342
A0A9W7HU66	unreviewed	Sulfotransferase	183268	Hibiscus trionum	344	IPR052796	3..342
A0A9W7I2P4	unreviewed	Sulfotransferase	183268	Hibiscus trionum	344	IPR052796	4..342
A0A9W7IHC8	unreviewed	Sulfotransferase	183268	Hibiscus trionum	286	IPR052796	6..284
A0A9W7IK43	unreviewed	Sulfotransferase	183268	Hibiscus trionum	335	IPR052796	8..333
A0A9W7J528	unreviewed	Sulfotransferase	183268	Hibiscus trionum	337	IPR052796	3..337
A0A9W7M1V8	unreviewed	Sulfotransferase	183268	Hibiscus trionum	342	IPR052796	3..342
A0A9W7MB25	unreviewed	Sulfotransferase	183268	Hibiscus trionum	337	IPR052796	2..337
A0A9X0H6W5	unreviewed	Sulfotransferase	264455	Pseudomonas syringae pv. daphniphylli	328	IPR052796	254..327
A0A9X0WFR8	unreviewed	Sulfotransferase	382777	Thiocapsa imhoffii	262	IPR052796	157..260
A0A9X1HXR8	unreviewed	Sulfotransferase	2879465	Fulvivirga sedimenti	260	IPR052796	157..248
A0A9X1UZA7	unreviewed	Sulphotransferase Stf0 domain-containing protein	2904124	Christiangramia crocea	254	IPR052796	29..249
A0A9X8JJH6	unreviewed	Sulfotransferase	2034769	Pectobacterium zantedeschiae	349	IPR052796	249..349
A0AA35VFB4	unreviewed	Sulfotransferase	75948	Lactuca saligna	340	IPR052796	13..340
A0AA35VIV2	unreviewed	Sulfotransferase	75948	Lactuca saligna	304	IPR052796	12..304
A0AA35VY95	unreviewed	Sulfotransferase	75948	Lactuca saligna	238	IPR052796	1..238
A0AA35YMV5	unreviewed	Sulfotransferase	75948	Lactuca saligna	343	IPR052796	6..343
A0AA35Z019	unreviewed	Sulfotransferase	75948	Lactuca saligna	343	IPR052796	3..343
A0AA35ZZY1	unreviewed	Sulfotransferase	75948	Lactuca saligna	345	IPR052796	3..342
A0AA38LB80	unreviewed	Sulfotransferase	29808	Taxus chinensis	290	IPR052796	19..287
A0AA38LFV4	unreviewed	Sulfotransferase	29808	Taxus chinensis	390	IPR052796	47..387
A0AA38TPE0	unreviewed	Sulfotransferase	347529	Centaurea solstitialis	316	IPR052796	4..316
A0AA38WQV4	unreviewed	Sulfotransferase	347529	Centaurea solstitialis	338	IPR052796	5..338
A0AA38YQ37	unreviewed	Sulfotransferase	103349	Vitis rotundifolia	311	IPR052796	1..310
A0AA38ZA77	unreviewed	Sulfotransferase	103349	Vitis rotundifolia	344	IPR052796	7..342
A0AA38ZB28	unreviewed	Sulfotransferase	103349	Vitis rotundifolia	257	IPR052796	1..254
A0AA38ZBA4	unreviewed	Sulfotransferase	103349	Vitis rotundifolia	312	IPR052796	1..310
A0AA39ACC7	unreviewed	Sulfotransferase	103349	Vitis rotundifolia	270	IPR052796	1..262
A0AA39AD21	unreviewed	Sulfotransferase	103349	Vitis rotundifolia	311	IPR052796	1..310
A0AA39ADD3	unreviewed	Sulfotransferase	103349	Vitis rotundifolia	257	IPR052796	2..236
A0AA39D3N2	unreviewed	Sulfotransferase	103349	Vitis rotundifolia	329	IPR052796	1..329
A0AA39D4V2	unreviewed	Sulfotransferase	103349	Vitis rotundifolia	362	IPR052796	2..362
A0AA39D820	unreviewed	Sulfotransferase	103349	Vitis rotundifolia	344	IPR052796	4..343
A0AA39D8D7	unreviewed	Sulfotransferase	103349	Vitis rotundifolia	292	IPR052796	1..262
A0AA39D8W0	unreviewed	Sulfotransferase	103349	Vitis rotundifolia	318	IPR052796	1..317
A0AA39E1R7	unreviewed	Sulfotransferase	103349	Vitis rotundifolia	344	IPR052796	2..343
A0AA39E4Q1	unreviewed	Sulfotransferase	103349	Vitis rotundifolia	318	IPR052796	1..317
A0AA39REI3	unreviewed	Nodulation protein H	4024	Acer saccharum	303	IPR052796	2..292
A0AA39RNJ0	unreviewed	Sulfotransferase	4024	Acer saccharum	281	IPR052796	23..278
A0AA39RVN6	unreviewed	Sulfotransferase	4024	Acer saccharum	354	IPR052796	21..352
A0AA39T9P3	unreviewed	Sulfotransferase	4024	Acer saccharum	354	IPR052796	4..351
A0AA39TFL0	unreviewed	Sulfotransferase	4024	Acer saccharum	239	IPR052796	1..236
A0AA40J5N7	unreviewed	Sulfotransferase family protein	555	Pectobacterium carotovorum subsp. carotovorum	344	IPR052796	244..344
A0AA41RYZ3	unreviewed	Sulfotransferase	74823	Papaver nudicaule	342	IPR052796	9..339
A0AA41S343	unreviewed	Sulfotransferase	74823	Papaver nudicaule	346	IPR052796	2..344
A0AA42ZR06	unreviewed	Sulfotransferase	2026786	Rhodospirillales bacterium	255	IPR052796	169..253
A0AA48KVM0	unreviewed	Sulfotransferase domain-containing protein	1631968	Planctobacterium marinum	257	IPR052796	34..256
A0AA86S1W1	unreviewed	Sulfotransferase	92480	Sphenostylis stenocarpa	342	IPR052796	3..342
A0AA86S2K5	unreviewed	Sulfotransferase	92480	Sphenostylis stenocarpa	422	IPR052796	9..342
A0AA86T1M1	unreviewed	Sulfotransferase	92480	Sphenostylis stenocarpa	342	IPR052796	7..339
A0AA86VKC3	unreviewed	Sulfotransferase	92480	Sphenostylis stenocarpa	350	IPR052796	6..348
A0AA86VPZ0	unreviewed	Sulfotransferase	92480	Sphenostylis stenocarpa	340	IPR052796	9..335
A0AA87ZBY9	unreviewed	Sulfotransferase	3494	Ficus carica	310	IPR052796	1..310
A0AA87ZU76	unreviewed	Sulfotransferase	3494	Ficus carica	173	IPR052796	1..158
A0AA88DG50	unreviewed	Sulfotransferase	3494	Ficus carica	339	IPR052796	9..338
A0AA88QY94	unreviewed	Sulfotransferase	112253	Escallonia rubra	346	IPR052796	93..346
A0AA88RXJ7	unreviewed	Sulfotransferase	112253	Escallonia rubra	269	IPR052796	24..269
A0AA88S770	unreviewed	Sulfotransferase	1293975	Escallonia herrerae	246	IPR052796	9..246
A0AA88V1I9	unreviewed	Sulfotransferase	1293975	Escallonia herrerae	213	IPR052796	46..213
A0AA88WKW8	unreviewed	Sulfotransferase	1293975	Escallonia herrerae	341	IPR052796	3..341
A0AA89B4I8	unreviewed	Sulfotransferase	1293975	Escallonia herrerae	341	IPR052796	3..341
A0AA89B848	unreviewed	Sulfotransferase	1293975	Escallonia herrerae	352	IPR052796	17..352
A0AAC8XJ80	unreviewed	Sulfotransferase family protein	314275	Alteromonas mediterranea	286	IPR052796	135..285
A0AAD1Z665	unreviewed	Sulfotransferase	56036	Fraxinus pennsylvanica	381	IPR052796	46..378
A0AAD1ZB74	unreviewed	Carboxypeptidase	56036	Fraxinus pennsylvanica	791	IPR052796	4..308
A0AAD1ZI78	unreviewed	Sulfotransferase	56036	Fraxinus pennsylvanica	344	IPR052796	4..342
A0AAD2ABA2	unreviewed	Sulfotransferase	56036	Fraxinus pennsylvanica	365	IPR052796	18..362
A0AAD3NV07	unreviewed	Sulfotransferase	3369	Cryptomeria japonica	357	IPR052796	23..355
A0AAD3S1K1	unreviewed	Sulfotransferase	150966	Nepenthes gracilis	366	IPR052796	27..343
A0AAD3XJ33	unreviewed	Sulfotransferase	150966	Nepenthes gracilis	339	IPR052796	12..339
A0AAD3XRB9	unreviewed	Sulfotransferase	150966	Nepenthes gracilis	458	IPR052796	116..458
A0AAD3XRS2	unreviewed	Sulfotransferase	150966	Nepenthes gracilis	298	IPR052796	6..104
A0AAD4J1N0	unreviewed	Sulfotransferase	608512	Perilla frutescens var. hirtella	342	IPR052796	2..341
A0AAD4JIR3	unreviewed	Sulfotransferase	608512	Perilla frutescens var. hirtella	156	IPR052796	1..152
A0AAD4JJQ1	unreviewed	Sulfotransferase	608512	Perilla frutescens var. hirtella	339	IPR052796	6..337
A0AAD4P4P8	unreviewed	Sulfotransferase	608512	Perilla frutescens var. hirtella	318	IPR052796	1..316
A0AAD4SN18	unreviewed	Sulfotransferase	357466	Papaver atlanticum	345	IPR052796	2..343
A0AAD4UWZ6	unreviewed	P-loop containing nucleoside triphosphate hydrolases superfamily protein	3755	Prunus dulcis	345	IPR052796	11..342
A0AAD4XRV6	unreviewed	Sulfotransferase	357466	Papaver atlanticum	341	IPR052796	10..339
A0AAD5BJV6	unreviewed	Sulfotransferase	4212	Ambrosia artemisiifolia	338	IPR052796	3..336
A0AAD5BRT3	unreviewed	Sulfotransferase	4212	Ambrosia artemisiifolia	313	IPR052796	143..313
A0AAD5GAN3	unreviewed	Sulfotransferase	4212	Ambrosia artemisiifolia	345	IPR052796	3..342
A0AAD5GKI4	unreviewed	Sulfotransferase	4212	Ambrosia artemisiifolia	343	IPR052796	3..343
A0AAD5IG10	unreviewed	Sulfotransferase	4023	Acer negundo	204	IPR052796	145..201
A0AAD5J1T1	unreviewed	Sulfotransferase	4023	Acer negundo	344	IPR052796	2..341
A0AAD5JIU8	unreviewed	Sulfotransferase	4023	Acer negundo	349	IPR052796	7..346
A0AAD5Z7R2	unreviewed	Sulfotransferase	198213	Rhynchospora tenuis	357	IPR052796	14..355
A0AAD5ZHW9	unreviewed	Sulfotransferase	198213	Rhynchospora tenuis	347	IPR052796	9..345
A0AAD5ZJD3	unreviewed	Sulfotransferase	198213	Rhynchospora tenuis	358	IPR052796	13..355
A0AAD6EQ76	unreviewed	Sulfotransferase	198213	Rhynchospora tenuis	347	IPR052796	16..345
A0AAD6JEQ1	unreviewed	Sulfotransferase	889485	Salix udensis	447	IPR052796	4..447
A0AAD6JQT3	unreviewed	Sulfotransferase	889485	Salix udensis	345	IPR052796	8..343
A0AAD6MIF0	unreviewed	RRM domain-containing protein	444605	Populus alba x Populus x berolinensis	675	IPR052796	10..344
A0AAD6NNT4	unreviewed	Sulfotransferase	889485	Salix udensis	520	IPR052796	175..519
A0AAD6P1X1	unreviewed	Sulfotransferase	889485	Salix udensis	338	IPR052796	1..338
A0AAD6P8W0	unreviewed	Sulfotransferase	889485	Salix udensis	295	IPR052796	231..274
A0AAD6QFY5	unreviewed	Sulfotransferase	444605	Populus alba x Populus x berolinensis	288	IPR052796	2..287
A0AAD6QJT5	unreviewed	Sulfotransferase	444605	Populus alba x Populus x berolinensis	169	IPR052796	2..169
A0AAD6QK07	unreviewed	Sulfotransferase	444605	Populus alba x Populus x berolinensis	136	IPR052796	1..136
A0AAD6QVG5	unreviewed	Sulfotransferase	444605	Populus alba x Populus x berolinensis	342	IPR052796	2..342
A0AAD6VWC9	unreviewed	Sulfotransferase	444605	Populus alba x Populus x berolinensis	342	IPR052796	2..342
A0AAD6W6H2	unreviewed	P-loop containing nucleoside triphosphate hydrolases superfamily protein	444605	Populus alba x Populus x berolinensis	165	IPR052796	1..165
A0AAD7L772	unreviewed	Sulfotransferase	32244	Quillaja saponaria	336	IPR052796	5..335
A0AAD7L7E0	unreviewed	Sulfotransferase	32244	Quillaja saponaria	335	IPR052796	5..334
A0AAD7LH95	unreviewed	Sulfotransferase	32244	Quillaja saponaria	338	IPR052796	7..336
A0AAD7LYF8	unreviewed	Sulfotransferase	32244	Quillaja saponaria	368	IPR052796	26..366
A0AAD7M2C2	unreviewed	Sulfotransferase	32244	Quillaja saponaria	342	IPR052796	4..341
A0AAD7P6Z7	unreviewed	Sulfotransferase	32244	Quillaja saponaria	344	IPR052796	3..343
A0AAD7P8V3	unreviewed	Sulfotransferase	32244	Quillaja saponaria	342	IPR052796	3..341
A0AAD8HCL8	unreviewed	Sulfotransferase	360622	Heracleum sosnowskyi	342	IPR052796	2..341
A0AAD8IPF7	unreviewed	Sulfotransferase	360622	Heracleum sosnowskyi	344	IPR052796	8..342
A0AAD8J2A5	unreviewed	Sulfotransferase	360622	Heracleum sosnowskyi	344	IPR052796	8..342
A0AAD8KI98	unreviewed	Sulfotransferase	13708	Tagetes erecta	343	IPR052796	3..343
A0AAD8L3M9	unreviewed	Sulfotransferase	13708	Tagetes erecta	345	IPR052796	3..342
A0AAD8LG72	unreviewed	Sulfotransferase	13708	Tagetes erecta	202	IPR052796	2..202
A0AAD8ME70	unreviewed	Sulfotransferase	360622	Heracleum sosnowskyi	344	IPR052796	4..342
A0AAD8WTP4	unreviewed	Sulfotransferase	4521	Lolium multiflorum	337	IPR052796	4..334
A0AAD9XDY9	unreviewed	Sulfotransferase	168575	Dipteronia dyeriana	354	IPR052796	2..351
A0AAD9XJI5	unreviewed	Sulfotransferase	168575	Dipteronia dyeriana	312	IPR052796	1..309
A0AAD9XTB9	unreviewed	Sulfotransferase	168575	Dipteronia dyeriana	344	IPR052796	2..342
A0AAE0AQY1	unreviewed	Sulfotransferase	43782	Dipteronia sinensis	351	IPR052796	5..350
A0AAE0B8X0	unreviewed	Sulfotransferase	43782	Dipteronia sinensis	377	IPR052796	7..374
A0AAE0DYD7	unreviewed	Sulfotransferase	43782	Dipteronia sinensis	344	IPR052796	2..342
A0AAE0GGQ4	unreviewed	Sulfotransferase	36881	Cymbomonas tetramitiformis	372	IPR052796	29..278
A0AAE1IYY8	unreviewed	Sulfotransferase	499986	Acacia crassicarpa	344	IPR052796	12..342
A0AAE1J228	unreviewed	Sulfotransferase	499986	Acacia crassicarpa	226	IPR052796	48..213
A0AAE1J3L4	unreviewed	Sulfotransferase	499986	Acacia crassicarpa	341	IPR052796	5..340
A0AAE1N7D9	unreviewed	Sulfotransferase	499986	Acacia crassicarpa	344	IPR052796	9..342
A0AAE1R854	unreviewed	Sulfotransferase	243964	Anisodus tanguticus	418	IPR052796	83..418
A0AAE1SCU7	unreviewed	Sulfotransferase	243964	Anisodus tanguticus	341	IPR052796	2..340
A0AAE1SDW7	unreviewed	Sulfotransferase	243964	Anisodus tanguticus	343	IPR052796	3..343
A0AAE1SVM7	unreviewed	Sulfotransferase	243964	Anisodus tanguticus	344	IPR052796	3..342
A0AAE1SWW5	unreviewed	Sulfotransferase	243964	Anisodus tanguticus	344	IPR052796	3..342
A0AAE1UVY3	unreviewed	Sulfotransferase	243964	Anisodus tanguticus	344	IPR052796	3..342
A0AAE1VV68	unreviewed	Sulfotransferase	243964	Anisodus tanguticus	177	IPR052796	72..177
A0AAE1WHD8	unreviewed	Sulfotransferase	2727404	Sesamum angolense	342	IPR052796	41..318
A0AAE1WY87	unreviewed	Sulfotransferase	2727404	Sesamum angolense	363	IPR052796	3..345
A0AAE1XE06	unreviewed	Sulfotransferase	2727404	Sesamum angolense	344	IPR052796	2..342
A0AAE1XQL1	unreviewed	Sulfotransferase	300844	Sesamum alatum	344	IPR052796	2..342
A0AAE1Y5X8	unreviewed	Sulfotransferase	300844	Sesamum alatum	345	IPR052796	4..343
A0AAE1YA82	unreviewed	Sulfotransferase	300844	Sesamum alatum	344	IPR052796	2..342
A0AAE1YF80	unreviewed	Sulfotransferase	300844	Sesamum alatum	390	IPR052796	65..327
A0AAE2BMA0	unreviewed	Reverse transcriptase domain-containing protein	2727404	Sesamum angolense	1194	IPR052796	865..1166
A0AAE2CXN0	unreviewed	Sulfotransferase	300844	Sesamum alatum	347	IPR052796	2..345
A0AAF0PXM2	unreviewed	Sulfotransferase	315347	Solanum verrucosum	219	IPR052796	6..185
A0AAF0PXY5	unreviewed	Sulfotransferase	315347	Solanum verrucosum	138	IPR052796	1..136
A0AAF0Q694	unreviewed	Sulfotransferase	315347	Solanum verrucosum	342	IPR052796	2..342
A0AAF0Q7F5	unreviewed	Sulfotransferase	315347	Solanum verrucosum	340	IPR052796	2..340
A0AAF0UTX4	unreviewed	Sulfotransferase	315347	Solanum verrucosum	343	IPR052796	3..341
A0AAF0WAA1	unreviewed	Sulfotransferase	79200	Daucus carota subsp. sativus	344	IPR052796	3..342
A0AAF0XFQ5	unreviewed	Sulfotransferase	79200	Daucus carota subsp. sativus	347	IPR052796	15..346
A0AAF0XL61	unreviewed	Sulfotransferase	79200	Daucus carota subsp. sativus	342	IPR052796	2..341
[truncated: 492 more rows]

## Sheet: Table S3
Supplementary Table S3. NFSTs under IPR052796 from bacteria searched in the InterPro database.
Accession	Source Database	Name	Tax ID	Tax Name	Length	Entry Accession	Matches
A0A014N840	unreviewed	Sulfotransferase	69222	Erwinia mallotivora	344	IPR052796	242..343
A0A060I7Q1	unreviewed	Sulfotransferase nodulation protein NodH	1432050	Rhizobium etli bv. mimosae str. IE4771	253	IPR052796	10..43
A0A090DNH4	unreviewed	Nodulation protein H	69974	Mesorhizobium plurifarium	255	IPR052796	158..243
A0A090DSM3	unreviewed	Nodulation protein H	408180	Mesorhizobium sp. ORS 3324	255	IPR052796	158..243
A0A090EU00	unreviewed	Nodulation protein H	69974	Mesorhizobium plurifarium	264	IPR052796	158..243
A0A090FAF0	unreviewed	Nodulation protein H	1505946	Mesorhizobium sp. SOD10	264	IPR052796	158..243
A0A090FIC9	unreviewed	Nodulation protein H	408184	Mesorhizobium sp. ORS 3359	255	IPR052796	158..243
A0A090FZS3	unreviewed	Nodulation protein H	69974	Mesorhizobium plurifarium	255	IPR052796	9..124
A0A094RUS4	unreviewed	Sulfotransferase	78398	Pectobacterium odoriferum	344	IPR052796	244..344
A0A0B4X6R8	unreviewed	Sulfotransferase nodulation protein NodH	1041138	Rhizobium gallicum bv. gallicum R602sp	248	IPR052796	10..124
A0A0B8NXU7	unreviewed	Sulfotransferase domain-containing protein	1481914	Vibrio ishigakensis	257	IPR052796	38..255
A0A0D6ABC0	unreviewed	Sulfotransferase	1615909	Geminocystis sp. NIES-3708	257	IPR052796	107..256
A0A0G1F3Y4	unreviewed	Sulphotransferase Stf0 domain-containing protein	1618520	Microgenomates group bacterium GW2011_GWC1_43_11	248	IPR052796	8..243
A0A0G1IPC7	unreviewed	Sulphotransferase Stf0 domain-containing protein	1618437	Candidatus Gottesmanbacteria bacterium GW2011_GWA1_44_24b	248	IPR052796	8..243
A0A0G1J0K4	unreviewed	Sulphotransferase Stf0 domain-containing protein	1618447	Candidatus Gottesmanbacteria bacterium GW2011_GWB1_44_11c	248	IPR052796	8..243
A0A0K2VYZ5	unreviewed	Nod factor sulfotransferase, Nodulation protein H	69974	Mesorhizobium plurifarium	255	IPR052796	157..243
A0A0M2UZW4	unreviewed	Stf0 sulfotransferase	380242	Candidatus Brocadia fulgida	397	IPR052796	156..395
A0A0N1JMQ6	unreviewed	Orf4-like protein	81035	Pseudomonas syringae pv. cilantro	344	IPR052796	272..343
A0A0P0CZ22	unreviewed	Sulfotransferase domain-containing protein	512763	Rufibacter tibetensis	265	IPR052796	34..261
A0A0P6X4L1	unreviewed	Uncharacterized protein	360411	Bellilinea caldifistulae	243	IPR052796	9..239
A0A0P6XND2	unreviewed	Sulfotransferase domain-containing protein	360411	Bellilinea caldifistulae	261	IPR052796	21..259
A0A0P8BWF8	unreviewed	Stf0 sulfotransferase	1666911	Phormidesmis priestleyi Ana	311	IPR052796	214..307
A0A0P9IFB2	unreviewed	Uncharacterized protein	81036	Pseudomonas syringae pv. apii	344	IPR052796	269..343
A0A0P9KHF9	unreviewed	Putative Sulfotransferase	251704	Pseudomonas syringae pv. berberidis	351	IPR052796	276..350
A0A0P9LMS0	unreviewed	Uncharacterized protein	264453	Pseudomonas syringae pv. coriandricola	344	IPR052796	272..343
A0A0P9Q003	unreviewed	ORF4-like protein	264450	Pseudomonas syringae pv. castaneae	347	IPR052796	272..346
A0A0P9VEF6	unreviewed	Putative Sulfotransferase	34065	Pseudomonas amygdali pv. mori	351	IPR052796	275..350
A0A0P9VTM1	unreviewed	O-antigen ABC transporter permease	251654	Pseudomonas syringae pv. helianthi	344	IPR052796	269..343
A0A0P9YA14	unreviewed	Putative Sulfotransferase	59511	Pseudomonas syringae pv. maculicola	351	IPR052796	276..350
A0A0P9ZQ55	unreviewed	Putative Sulfotransferase	86841	Pseudomonas amygdali pv. sesami	351	IPR052796	276..350
A0A0Q0D0P3	unreviewed	Uncharacterized protein	251703	Pseudomonas syringae pv. viburni	351	IPR052796	275..350
A0A0Q0JYJ6	unreviewed	Putative Sulfotransferase	251720	Pseudomonas amygdali pv. ulmi	351	IPR052796	276..350
A0A0S8CLI8	unreviewed	Sulphotransferase Stf0 domain-containing protein	1703394	Dehalococcoidia bacterium SG8_51_3	252	IPR052796	8..251
A0A0U5I7F6	unreviewed	Sulfotransferase	610332	Thiocapsa sp. KS1	254	IPR052796	2..252
A0A101VL79	unreviewed	Sulfotransferase domain-containing protein	1734406	Alphaproteobacteria bacterium BRH_c36	273	IPR052796	40..271
A0A109JE60	unreviewed	Nodulation protein NodH	1864509	Rhizobium altiplani	251	IPR052796	103..243
A0A117N396	unreviewed	Nodulation protein NodH	381	Rhizobium loti	255	IPR052796	10..69
A0A176RTR6	unreviewed	Sulfotransferase	1003181	Candidatus Thiomargarita nelsonii	263	IPR052796	157..262
A0A1A5RV98	unreviewed	Sulfotransferase domain-containing protein	1854056	Mesorhizobium sp. WSM3873	260	IPR052796	156..241
A0A1C3NZ86	unreviewed	Nodulation protein H	1839754	Candidatus Protofrankia californiensis	248	IPR052796	161..247
A0A1C3NZG3	unreviewed	Sulfotransferase domain-containing protein	1839754	Candidatus Protofrankia californiensis	248	IPR052796	162..247
A0A1C3X993	unreviewed	Sulfotransferase domain-containing protein	293958	Rhizobium lusitanum	249	IPR052796	10..47
A0A1E3W3I7	unreviewed	Sulfotransferase domain-containing protein	1774968	Methyloceanibacter methanicus	300	IPR052796	66..298
A0A1F2XSF3	unreviewed	Sulphotransferase Stf0 domain-containing protein	1797203	Actinobacteria bacterium RBG_16_68_12	264	IPR052796	148..252
A0A1F3D0G8	unreviewed	Sulfotransferase domain-containing protein	1797316	Bacteroidetes bacterium GWA2_32_17	291	IPR052796	24..288
A0A1G5ZYA8	unreviewed	Sulfotransferase domain-containing protein	1165689	Mesorhizobium qingshengii	248	IPR052796	167..242
A0A1G7B7U7	unreviewed	Sulphotransferase Stf0 domain-containing protein	591205	Paracoccus isoporae	645	IPR052796	88..225
A0A1G9KV65	unreviewed	Sulfotransferase domain-containing protein	1004279	Mesorhizobium muleiense	253	IPR052796	158..243
A0A1H2Y3W7	unreviewed	Sulfotransferase family protein	1058	Thiocapsa roseopersicina	254	IPR052796	2..252
A0A1H7E639	unreviewed	Beta-1,4-N-acetylglucosamine oligosaccharide 6-O-sulfotransferase NodH	667676	Paraburkholderia diazotrophica	257	IPR052796	155..241
A0A1H8WMQ7	unreviewed	Sulfotransferase domain protein	501024	Rhizobium tibeticum	252	IPR052796	157..241
A0A1I5UUM7	unreviewed	Sulfotransferase family protein	1465490	Parafilimonas terrae	253	IPR052796	146..246
A0A1I5UUS6	unreviewed	Sulfotransferase domain-containing protein	1465490	Parafilimonas terrae	252	IPR052796	3..250
A0A1L5NQU0	unreviewed	Sulfotransferase nodulation protein NodH	56730	Rhizobium gallicum	248	IPR052796	158..243
A0A1L6R492	unreviewed	Sulfotransferase domain-containing protein	1729720	Salegentibacter sp. T436	251	IPR052796	17..240
A0A1M3JYW6	unreviewed	Sulfotransferase domain-containing protein	1895927	Chloroflexi bacterium 44-23	217	IPR052796	52..216
A0A1M4X3L1	unreviewed	LPS sulfotransferase NodH	1155689	Psychroflexus salarius	272	IPR052796	112..271
A0A1N7S8A9	unreviewed	Nodulation protein H	1247936	Paraburkholderia ribeironis	249	IPR052796	8..42
A0A1N7SYM8	unreviewed	Nodulation protein H	1701573	Paraburkholderia piptadeniae	261	IPR052796	8..124
A0A1P8RVT2	unreviewed	Sulfotransferase domain-containing protein	1936080	Winogradskyella sp. J14-2	254	IPR052796	29..250
A0A1Q6VQK6	unreviewed	Sulfotransferase domain-containing protein	1805419	Verrucomicrobia bacterium 13_2_20CM_54_12	236	IPR052796	161..233
A0A1Q7TLD3	unreviewed	Sulfotransferase domain-containing protein	1805408	Verrucomicrobia bacterium 13_1_20CM_4_54_11	256	IPR052796	181..253
A0A1Q7UZW5	unreviewed	Sulfotransferase domain-containing protein	1805405	Verrucomicrobia bacterium 13_1_20CM_3_54_17	256	IPR052796	181..253
A0A1Q7X0T2	unreviewed	Sulfotransferase domain-containing protein	1803475	Actinobacteria bacterium 13_1_20CM_3_68_9	229	IPR052796	152..224
A0A1R3V7N8	unreviewed	Nodulation protein H	1631249	Mesorhizobium prunaredense	245	IPR052796	155..240
A0A1S1RAS0	unreviewed	Sulfotransferase	2599596	Parafrankia soli	230	IPR052796	143..229
A0A1S1T2A1	unreviewed	Sulfotransferase domain-containing protein	1848292	Ensifer sp. LCM 4579	250	IPR052796	5..120
A0A1S1TXB5	unreviewed	Sulfotransferase domain-containing protein	540997	Mesorhizobium sp. ORS 3428	264	IPR052796	158..243
A0A1T2L830	unreviewed	Sulfotransferase domain-containing protein	642797	Solemya pervernicosa gill symbiont	255	IPR052796	166..252
A0A1T5M4H7	unreviewed	Sulfotransferase domain-containing protein	688867	Ohtaekwangia koreensis	260	IPR052796	32..248
A0A1U7HVR6	unreviewed	Sulfotransferase domain-containing protein	247279	Chroogloeocystis siderophila 5.2 s.c.1	263	IPR052796	12..262
A0A1V0DHG0	unreviewed	Sulfotransferase	1779382	Rhodothermaceae bacterium RA	273	IPR052796	182..269
A0A1W1B825	unreviewed	Nodulation protein H	1839754	Candidatus Protofrankia californiensis	251	IPR052796	164..250
A0A1W6PYH7	unreviewed	Sulfotransferase nodulation protein NodH 1	1981173	Rhizobium sp. NXC14	253	IPR052796	10..121
A0A1W6PZ48	unreviewed	Sulfotransferase nodulation protein NodH 2	1981173	Rhizobium sp. NXC14	253	IPR052796	10..121
A0A1X9YWC0	unreviewed	Sulphotransferase Stf0 domain-containing protein	323450	Pontibacter actiniarum	255	IPR052796	32..247
A0A1Z9QG55	unreviewed	Sulfotransferase domain-containing protein	1986831	Phycisphaeraceae bacterium TMED231	280	IPR052796	183..278
A0A257UD85	unreviewed	Sulfotransferase family protein	1970542	Planctomycetia bacterium 21-64-5	269	IPR052796	7..267
A0A261WAJ1	unreviewed	Sulfotransferase family protein	46257	Pseudomonas avellanae	344	IPR052796	269..343
A0A271KNQ3	unreviewed	Sulfotransferase domain-containing protein	2014805	Mesorhizobium wenxiniae	253	IPR052796	158..243
A0A2A3AKR7	unreviewed	Sulfotransferase domain-containing protein	2029412	Mesorhizobium sp. WSM4313	253	IPR052796	158..243
A0A2A3B580	unreviewed	Sulfotransferase domain-containing protein	422271	Mesorhizobium sp. WSM3866	260	IPR052796	156..241
A0A2A3BIY7	unreviewed	Sulfotransferase domain-containing protein	2029409	Mesorhizobium sp. WSM4308	253	IPR052796	158..243
A0A2A3C482	unreviewed	Sulfotransferase domain-containing protein	422277	Mesorhizobium sp. WSM3876	260	IPR052796	156..241
A0A2A3CM47	unreviewed	Sulfotransferase domain-containing protein	2029404	Mesorhizobium sp. WSM3864	260	IPR052796	156..241
A0A2A3DM12	unreviewed	Sulfotransferase domain-containing protein	2029402	Mesorhizobium sp. WSM3859	260	IPR052796	156..241
A0A2A5KMI2	unreviewed	Nodulation protein NodH	1535245	Rhizobium sophoriradicis	253	IPR052796	10..43
A0A2A6M7P7	unreviewed	Nodulation protein NodH	1538174	Sinorhizobium sp. NG07B	253	IPR052796	157..244
A0A2D5A9X9	unreviewed	LEM domain-containing protein	2026779	Planctomycetaceae bacterium	252	IPR052796	10..250
A0A2D5E7B9	unreviewed	LEM domain-containing protein	2026778	Phycisphaerae bacterium	260	IPR052796	164..258
A0A2D5IR31	unreviewed	LEM domain-containing protein	2026778	Phycisphaerae bacterium	248	IPR052796	5..128
A0A2D6YP60	unreviewed	Sulfotransferase domain-containing protein	2026778	Phycisphaerae bacterium	280	IPR052796	183..278
A0A2E0FJF1	unreviewed	Sulfotransferase domain-containing protein	2026728	Crocinitomicaceae bacterium	279	IPR052796	26..274
A0A2E2J4A1	unreviewed	Sulfotransferase domain-containing protein	1871037	Flavobacteriaceae bacterium	260	IPR052796	120..255
A0A2E3IMS8	unreviewed	Sulphotransferase Stf0 domain-containing protein	2024832	Geminicoccus sp.	247	IPR052796	5..245
A0A2E4QVD1	unreviewed	Sulfotransferase family protein	2024835	Hirschia sp.	279	IPR052796	33..278
A0A2E8YFZ1	unreviewed	Sulfotransferase	2026796	Thiotrichales bacterium	262	IPR052796	4..260
A0A2K4U2K4	unreviewed	Sulfotransferase	237306	Pseudomonas syringae pv. persicae	344	IPR052796	268..343
A0A2L0HC70	unreviewed	Sulfotransferase domain-containing protein	380	Rhizobium fredii	253	IPR052796	157..244
A0A2M8NRY4	unreviewed	Uncharacterized protein	2364211	Phototrophicales bacterium	149	IPR052796	4..148
A0A2N2M0G5	unreviewed	Sulfotransferase domain-containing protein	2013731	Chloroflexi bacterium HGW-Chloroflexi-8	280	IPR052796	40..278
A0A2N2P5E0	unreviewed	Uncharacterized protein	2013724	Chloroflexi bacterium HGW-Chloroflexi-10	299	IPR052796	59..285
A0A2N7WP57	unreviewed	Nodulation protein NodH	863227	Trinickia symbiotica	270	IPR052796	7..64
A0A2P9AU56	unreviewed	Nodulation protein H	1631247	Mesorhizobium delmotii	245	IPR052796	155..240
A0A2S3YQS7	unreviewed	Nodulation protein NodH	194963	Sinorhizobium americanum	253	IPR052796	157..244
A0A2S7EXC5	unreviewed	Sulphotransferase Stf0 domain-containing protein	56455	Xanthomonas hyacinthi	347	IPR052796	255..345
A0A2S8RFM7	unreviewed	Beta-1,4-N-acetylglucosamine oligosaccharide 6-O-sulfotransferase NodH	1938801	Paraburkholderia sp. BL21I4N1	249	IPR052796	159..244
A0A2T1CAM1	unreviewed	Sulphotransferase Stf0 domain-containing protein	1296344	Merismopedia glauca CCAP 1448/3	267	IPR052796	117..262
A0A2T1NB37	unreviewed	Sulfotransferase domain-containing protein	1520893	Mesoflavibacter zeaxanthinifaciens subsp. sabulilitoris	253	IPR052796	27..250
A0A2T2U2V8	unreviewed	Sulphotransferase Stf0 domain-containing protein	1919105	Bacteroidetes bacterium QS_3_64_15	254	IPR052796	34..253
A0A2T3XLF0	unreviewed	Nodulation protein NodH	863227	Trinickia symbiotica	270	IPR052796	7..64
A0A2V0QY10	unreviewed	Tetratricopeptide repeat	103796	Pseudomonas syringae pv. actinidiae	347	IPR052796	272..346
A0A2V5TS46	unreviewed	Sulfotransferase domain-containing protein	2026799	Verrucomicrobiota bacterium	256	IPR052796	13..254
A0A2V5TW14	unreviewed	Sulfotransferase domain-containing protein	2026799	Verrucomicrobiota bacterium	256	IPR052796	11..254
A0A2V5TYB4	unreviewed	Uncharacterized protein	2026799	Verrucomicrobiota bacterium	257	IPR052796	9..254
A0A2V5UHQ7	unreviewed	Sulfotransferase domain-containing protein	2026799	Verrucomicrobiota bacterium	256	IPR052796	181..253
A0A2V5VIH3	unreviewed	Sulfotransferase domain-containing protein	2026799	Verrucomicrobiota bacterium	256	IPR052796	13..254
A0A2V5WAK7	unreviewed	Sulfotransferase domain-containing protein	2026799	Verrucomicrobiota bacterium	256	IPR052796	11..254
A0A2V5WB34	unreviewed	Uncharacterized protein	2026799	Verrucomicrobiota bacterium	257	IPR052796	9..254
A0A2V5YCX8	unreviewed	Sulfotransferase	2026799	Verrucomicrobiota bacterium	247	IPR052796	172..244
A0A2V6I8V5	unreviewed	Sulfotransferase domain-containing protein	2026799	Verrucomicrobiota bacterium	256	IPR052796	181..253
A0A2V6IJ38	unreviewed	Uncharacterized protein	2026799	Verrucomicrobiota bacterium	256	IPR052796	172..254
A0A2V9NZJ3	unreviewed	Uncharacterized protein	1978231	Acidobacteriota bacterium	256	IPR052796	172..254
A0A2W1JRU6	unreviewed	Sulfotransferase domain-containing protein	1764569	Acaryochloris thomasi RCC1774	281	IPR052796	31..279
A0A2W7CL40	unreviewed	Sulfotransferase domain-containing protein	1300272	Mesorhizobium kowhaii	243	IPR052796	156..241
A0A330GR61	unreviewed	Sulfotransferase	2233532	Mesorhizobium atlanticum	255	IPR052796	158..243
A0A346NMY2	unreviewed	Sulfotransferase	2303538	Salinimonas sediminis	242	IPR052796	12..55
A0A350YB09	unreviewed	Uncharacterized protein	2055769	Cyanobacteria bacterium UBA11370	255	IPR052796	5..254
A0A353YVT0	unreviewed	Sulfotransferase domain-containing protein	2030927	Bacteroidales bacterium	281	IPR052796	197..280
A0A355DJN0	unreviewed	Sulfotransferase domain-containing protein	2055781	Cyanobacteria bacterium UBA11162	259	IPR052796	157..257
A0A355W476	unreviewed	Sulfotransferase domain-containing protein	2049433	Desulfobacteraceae bacterium	189	IPR052796	4..140
A0A359EH43	unreviewed	Sulfotransferase	2026724	Chloroflexota bacterium	248	IPR052796	6..246
A0A359HEP5	unreviewed	Sulfotransferase domain-containing protein	2026724	Chloroflexota bacterium	283	IPR052796	40..281
A0A370KEC3	unreviewed	Nodulation protein NodH	1120045	Rhizobium grahamii	251	IPR052796	103..243
A0A387G0G4	unreviewed	Sulfotransferase domain-containing protein	1312183	Rhizobium jaguaris	249	IPR052796	154..240
A0A387H8Y4	unreviewed	Sulfotransferase domain-containing protein	2364272	Rhizobium sp. CCGE532	249	IPR052796	10..47
A0A3A0AM30	unreviewed	Sulfotransferase domain-containing protein	2026724	Chloroflexota bacterium	250	IPR052796	6..247
A0A3A4Q736	unreviewed	Sulfotransferase domain-containing protein	2049433	Desulfobacteraceae bacterium	255	IPR052796	30..253
A0A3A5KV87	unreviewed	Sulfotransferase	1300307	Mesorhizobium waimense	248	IPR052796	9..43
A0A3B8VFL0	unreviewed	Sulfotransferase family protein	1898104	Bacteroidota bacterium	244	IPR052796	23..243
A0A3D9MF23	unreviewed	Beta-1,4-N-acetylglucosamine oligosaccharide 6-O-sulfotransferase NodH	1938805	Paraburkholderia sp. BL27I4N3	249	IPR052796	159..244
A0A3G8FVN9	unreviewed	Sulfotransferase domain-containing protein	39645	Mesorhizobium ciceri	253	IPR052796	158..243
A0A3L7S9M8	unreviewed	Sulfotransferase	2026780	Planctomycetota bacterium	276	IPR052796	185..260
A0A3M1SUV3	unreviewed	Sulfotransferase domain-containing protein	2420338	Cyanobacteria bacterium J055	254	IPR052796	90..252
A0A3M2IWE9	unreviewed	Sulfotransferase	382	Rhizobium meliloti	247	IPR052796	157..242
A0A3M3IEP9	unreviewed	ORF4-like protein	318	Pseudomonas savastanoi pv. glycinea	347	IPR052796	272..346
A0A3M3T058	unreviewed	ORF4-like protein	319	Pseudomonas savastanoi pv. phaseolicola	351	IPR052796	276..350
A0A3M3YT31	unreviewed	Putative sulfotransferase	251706	Pseudomonas syringae pv. philadelphi	351	IPR052796	276..350
A0A3M4JEY1	unreviewed	Putative sulfotransferase	318	Pseudomonas savastanoi pv. glycinea	351	IPR052796	276..350
A0A3M4L6F3	unreviewed	Uncharacterized protein	34065	Pseudomonas amygdali pv. mori	344	IPR052796	268..343
A0A3M5FZR2	unreviewed	ORF4-like protein	29438	Pseudomonas savastanoi	347	IPR052796	272..346
A0A3M5G7P4	unreviewed	Putative sulfotransferase	29438	Pseudomonas savastanoi	351	IPR052796	276..350
A0A3M5J3P9	unreviewed	Putative Sulfotransferase	29438	Pseudomonas savastanoi	351	IPR052796	275..350
A0A3M5SZG9	unreviewed	Putative Sulfotransferase	46257	Pseudomonas avellanae	351	IPR052796	277..350
A0A3M6BDU4	unreviewed	Putative sulfotransferase	319	Pseudomonas savastanoi pv. phaseolicola	351	IPR052796	276..350
A0A3M6BWP1	unreviewed	Sulfotransferase	59511	Pseudomonas syringae pv. maculicola	344	IPR052796	270..343
A0A3N5M657	unreviewed	Uncharacterized protein	2026724	Chloroflexota bacterium	264	IPR052796	7..253
A0A3N6S5F5	unreviewed	Sulfotransferase	69224	Erwinia psidii	349	IPR052796	251..346
A0A3Q8YE50	unreviewed	Sulfotransferase domain-containing protein	2493672	Mesorhizobium sp. M1E.F.Ca.ET.045.02.1.1	253	IPR052796	158..243
A0A3Q8ZT64	unreviewed	Sulfotransferase domain-containing protein	2493679	Mesorhizobium sp. M8A.F.Ca.ET.057.01.1.1	260	IPR052796	158..246
A0A3R7DNB0	unreviewed	Beta-1,4-N-acetylglucosamine oligosaccharide 6-O-sulfotransferase NodH	1938802	Paraburkholderia sp. BL23I1N1	249	IPR052796	159..244
A0A3R7VL98	unreviewed	Sulphotransferase Stf0 domain-containing protein	1986647	Alphaproteobacteria bacterium TMED89	247	IPR052796	5..245
A0A3S1FB24	unreviewed	Sulfotransferase domain-containing protein	2496790	Mesorhizobium sp. M7A.T.Ca.TU.009.01.3.2	253	IPR052796	158..243
A0A3S1HRM9	unreviewed	Sulfotransferase domain-containing protein	2496768	Mesorhizobium sp. M5C.F.Cr.IN.023.01.1.1	253	IPR052796	158..243
A0A3S1MIH4	unreviewed	Sulfotransferase domain-containing protein	2496742	Mesorhizobium sp. M7A.F.Ca.US.008.03.1.1	253	IPR052796	158..243
A0A3S1PKF5	unreviewed	Sulfotransferase domain-containing protein	2496741	Mesorhizobium sp. M7A.F.Ca.US.011.01.1.1	253	IPR052796	158..243
A0A3S1QNK2	unreviewed	Sulfotransferase	2496747	Mesorhizobium sp. M2A.F.Ca.ET.040.01.1.1	253	IPR052796	158..243
A0A3S1RSJ2	unreviewed	Sulfotransferase domain-containing protein	2496737	Mesorhizobium sp. M7A.F.Ca.US.005.03.2.1	253	IPR052796	158..243
A0A3S1XW07	unreviewed	Sulfotransferase domain-containing protein	2496707	Mesorhizobium sp. M7A.F.Ca.US.006.01.1.1	253	IPR052796	158..243
A0A3S1ZR30	unreviewed	Sulfotransferase domain-containing protein	2496702	Mesorhizobium sp. M7D.F.Ca.US.004.03.1.1	253	IPR052796	158..243
A0A3S2BGV7	unreviewed	Sulfotransferase domain-containing protein	2496709	Mesorhizobium sp. M7A.F.Ca.US.003.02.2.1	253	IPR052796	158..243
A0A3S2L6V7	unreviewed	Sulfotransferase domain-containing protein	2496701	Mesorhizobium sp. M7A.F.Ca.US.001.01.1.1	253	IPR052796	158..243
A0A3S3CUH6	unreviewed	Sulfotransferase domain-containing protein	1871066	Mesorhizobium sp.	253	IPR052796	158..243
A0A3S3GSH3	unreviewed	Sulfotransferase domain-containing protein	1871066	Mesorhizobium sp.	253	IPR052796	158..243
A0A3S3HHU1	unreviewed	Sulfotransferase domain-containing protein	1871066	Mesorhizobium sp.	251	IPR052796	156..241
A0A3S3KF44	unreviewed	Sulfotransferase domain-containing protein	1871066	Mesorhizobium sp.	253	IPR052796	158..243
A0A3S3R3X5	unreviewed	Sulfotransferase domain-containing protein	2496662	Mesorhizobium sp. M4B.F.Ca.ET.089.01.1.1	253	IPR052796	158..243
A0A3S4JXD1	unreviewed	Sulfotransferase	1871066	Mesorhizobium sp.	251	IPR052796	156..241
A0A3S9BGH8	unreviewed	Sulfotransferase domain-containing protein	2493668	Mesorhizobium sp. M9A.F.Ca.ET.002.03.1.2	253	IPR052796	158..243
A0A3S9DYY1	unreviewed	Sulfotransferase domain-containing protein	2493678	Mesorhizobium sp. M7D.F.Ca.US.005.01.1.1	253	IPR052796	158..243
A0A3S9ESV6	unreviewed	Sulfotransferase domain-containing protein	2493675	Mesorhizobium sp. M4B.F.Ca.ET.058.02.1.1	253	IPR052796	158..243
A0A3S9FNZ8	unreviewed	Sulfotransferase domain-containing protein	2493669	Mesorhizobium sp. M1D.F.Ca.ET.043.01.1.1	253	IPR052796	158..243
A0A433JEA6	unreviewed	Sulfotransferase	92933	Azospirillum doebereinerae	248	IPR052796	177..246
A0A434D362	unreviewed	Sulfotransferase domain-containing protein	2496789	Mesorhizobium sp. M6A.T.Ca.TU.002.02.2.1	253	IPR052796	158..243
A0A434IN69	unreviewed	Sulfotransferase domain-containing protein	2496785	Mesorhizobium sp. M7A.T.Ca.TU.009.01.3.1	253	IPR052796	158..243
A0A434LX22	unreviewed	Sulfotransferase domain-containing protein	2496770	Mesorhizobium sp. M5C.F.Ca.IN.020.29.1.1	251	IPR052796	156..241
A0A434Q245	unreviewed	Sulfotransferase domain-containing protein	2496772	Mesorhizobium sp. M5C.F.Ca.IN.020.14.1.1	253	IPR052796	158..243
A0A434SKB4	unreviewed	Sulfotransferase domain-containing protein	2496765	Mesorhizobium sp. M1A.F.Ca.IN.020.06.1.1	253	IPR052796	158..243
A0A434TSQ6	unreviewed	Sulfotransferase domain-containing protein	2496753	Mesorhizobium sp. M1A.F.Ca.ET.072.01.1.1	253	IPR052796	158..243
A0A434WHB9	unreviewed	Sulfotransferase domain-containing protein	2496750	Mesorhizobium sp. M1E.F.Ca.ET.063.01.1.1	253	IPR052796	158..243
A0A434WNR7	unreviewed	Sulfotransferase domain-containing protein	2496743	Mesorhizobium sp. M7A.F.Ca.US.010.02.1.1	253	IPR052796	158..243
A0A435BRM7	unreviewed	Sulfotransferase domain-containing protein	2496754	Mesorhizobium sp. M4A.F.Ca.ET.050.02.1.1	253	IPR052796	158..243
A0A435JMV9	unreviewed	Sulfotransferase domain-containing protein	2496729	Mesorhizobium sp. M7A.F.Ca.CA.001.13.2.1	253	IPR052796	158..243
A0A436C744	unreviewed	Sulfotransferase domain-containing protein	2496692	Mesorhizobium sp. M7A.F.Ca.CA.001.08.2.1	253	IPR052796	158..243
A0A436DGL6	unreviewed	Sulfotransferase domain-containing protein	2496696	Mesorhizobium sp. M7A.F.Ca.US.006.04.2.1	253	IPR052796	158..243
A0A436HFB2	unreviewed	Sulfotransferase domain-containing protein	2496694	Mesorhizobium sp. M7A.F.Ca.CA.004.05.1.1	253	IPR052796	158..243
A0A436SMM5	unreviewed	Sulfotransferase domain-containing protein	2496660	Mesorhizobium sp. M2A.F.Ca.ET.046.02.1.1	253	IPR052796	158..243
A0A436WKF1	unreviewed	Sulfotransferase domain-containing protein	2496652	Mesorhizobium sp. M4A.F.Ca.ET.020.02.1.1	253	IPR052796	158..243
A0A440K1Y8	unreviewed	Sulfotransferase domain-containing protein	1871066	Mesorhizobium sp.	253	IPR052796	158..243
A0A441YWP4	unreviewed	Sulfotransferase domain-containing protein	1871066	Mesorhizobium sp.	253	IPR052796	158..243
A0A442S0Y8	unreviewed	Sulfotransferase domain-containing protein	1871066	Mesorhizobium sp.	253	IPR052796	158..243
A0A442YDV4	unreviewed	Sulfotransferase	1871066	Mesorhizobium sp.	253	IPR052796	158..243
A0A444KX88	unreviewed	Sulfotransferase domain-containing protein	2496746	Mesorhizobium sp. M2A.F.Ca.ET.039.01.1.1	253	IPR052796	158..243
A0A496W192	unreviewed	Sulfotransferase	1913989	Gammaproteobacteria bacterium	267	IPR052796	122..266
A0A4Q2YU48	unreviewed	Sulfotransferase domain-containing protein	2026800	Verrucomicrobiaceae bacterium	170	IPR052796	20..169
A0A4Q7FY10	unreviewed	Sulfotransferase domain-containing protein	1571195	Bradyrhizobium sp. Leo121	246	IPR052796	156..239
A0A4Q8QMN4	unreviewed	Sulfotransferase domain-containing protein	1571199	Bradyrhizobium sp. Leo170	246	IPR052796	156..239
A0A4R1HGP8	unreviewed	Sulfotransferase domain-containing protein	1537524	Thiogranum longum	252	IPR052796	105..251
A0A4R1HQ71	unreviewed	Sulfotransferase family protein	1537524	Thiogranum longum	241	IPR052796	2..240
A0A4R1MWU2	unreviewed	Beta-1,4-N-acetylglucosamine oligosaccharide 6-O-sulfotransferase NodH	1938809	Paraburkholderia sp. BL9I2N2	249	IPR052796	159..244
A0A4R2BK18	unreviewed	Sulfotransferase domain-containing protein	194963	Sinorhizobium americanum	253	IPR052796	157..244
A0A4R3PPY5	unreviewed	Beta-1,4-N-acetylglucosamine oligosaccharide 6-O-sulfotransferase NodH	50338	Rhizobium sullae	254	IPR052796	163..250
A0A4R3RHA7	unreviewed	Beta-1,4-N-acetylglucosamine oligosaccharide 6-O-sulfotransferase NodH	1136135	Rhizobium azibense	248	IPR052796	158..243
A0A4R5L2H6	unreviewed	Sulfotransferase domain-containing protein	2546446	Paraburkholderia guartelaensis	247	IPR052796	8..68
A0A4R9PNB9	unreviewed	Sulfotransferase domain-containing protein	2496669	Mesorhizobium sp. M1D.F.Ca.ET.231.01.1.1	253	IPR052796	158..243
A0A4R9Q909	unreviewed	Sulfotransferase domain-containing protein	2496670	Mesorhizobium sp. M2D.F.Ca.ET.232.01.1.1	253	IPR052796	158..243
A0A4R9QAQ1	unreviewed	Sulfotransferase domain-containing protein	2563932	Mesorhizobium sp. M1D.F.Ca.ET.234.01.1.1	253	IPR052796	158..243
A0A4R9VEQ7	unreviewed	Sulfotransferase domain-containing protein	2500530	Mesorhizobium sp. M2E.F.Ca.ET.219.01.1.1	253	IPR052796	158..243
A0A4R9WM33	unreviewed	Sulfotransferase domain-containing protein	2500529	Mesorhizobium sp. M00.F.Ca.ET.217.01.1.1	253	IPR052796	158..243
A0A4R9WXL1	unreviewed	Sulfotransferase domain-containing protein	2500528	Mesorhizobium sp. M00.F.Ca.ET.216.01.1.1	253	IPR052796	158..243
A0A4S0G790	unreviewed	Sulfotransferase domain-containing protein	2496667	Mesorhizobium sp. M1C.F.Ca.ET.192.01.1.1	253	IPR052796	158..243
A0A4S0JLA5	unreviewed	Sulfotransferase domain-containing protein	2500526	Mesorhizobium sp. M2E.F.Ca.ET.209.01.1.1	253	IPR052796	158..243
A0A4S0KKP6	unreviewed	Sulfotransferase domain-containing protein	2563923	Mesorhizobium sp. M1C.F.Ca.ET.187.01.1.1	253	IPR052796	158..243
A0A4S0N553	unreviewed	Sulfotransferase domain-containing protein	2563946	Mesorhizobium sp. M3A.F.Ca.ET.201.01.1.1	253	IPR052796	158..243
A0A4S0S6J7	unreviewed	Sulfotransferase domain-containing protein	2563970	Mesorhizobium sp. M8A.F.Ca.ET.213.01.1.1	253	IPR052796	158..243
A0A4S0VFT0	unreviewed	Sulfotransferase domain-containing protein	2500523	Mesorhizobium sp. M2E.F.Ca.ET.166.01.1.1	253	IPR052796	158..243
A0A4U3L5W1	unreviewed	Uncharacterized protein	2575867	Ilyomonas limi	246	IPR052796	74..245
A0A4V3ASG6	unreviewed	Sulfotransferase	2547397	Antarcticimicrobium luteum	252	IPR052796	7..250
A0A4V3PAI9	unreviewed	Sulfotransferase domain-containing protein	2563947	Mesorhizobium sp. M4B.F.Ca.ET.143.01.1.1	253	IPR052796	158..243
A0A4Y6KXB9	unreviewed	Sulphotransferase Stf0 domain-containing protein	2027405	Azoarcus sp. DD4	223	IPR052796	62..221
A0A502VVP7	unreviewed	Sulfotransferase domain-containing protein	2589904	Mesorhizobium sp. B2-8-4	253	IPR052796	158..243
A0A508WVW3	unreviewed	Sulfotransferase domain-containing protein	110321	Sinorhizobium medicae	247	IPR052796	157..242
A0A525C2Y0	unreviewed	Uncharacterized protein	885	Desulfovibrio sp.	253	IPR052796	6..245
A0A526M5D9	unreviewed	Sulfotransferase domain-containing protein	1871066	Mesorhizobium sp.	253	IPR052796	158..243
A0A526V9G9	unreviewed	Sulfotransferase domain-containing protein	1871066	Mesorhizobium sp.	253	IPR052796	158..243
A0A527GUQ4	unreviewed	Sulfotransferase domain-containing protein	1871066	Mesorhizobium sp.	253	IPR052796	158..243
A0A527IXU0	unreviewed	Sulfotransferase domain-containing protein	1871066	Mesorhizobium sp.	253	IPR052796	158..243
A0A528KWZ3	unreviewed	Sulfotransferase domain-containing protein	1871066	Mesorhizobium sp.	253	IPR052796	158..243
A0A529MFH8	unreviewed	Sulfotransferase domain-containing protein	1871066	Mesorhizobium sp.	228	IPR052796	10..42
A0A538A868	unreviewed	Sulfotransferase	1883427	Actinomycetes bacterium	238	IPR052796	166..234
A0A538DM35	unreviewed	Sulfotransferase	1883427	Actinomycetes bacterium	249	IPR052796	2..248
A0A540V9H1	unreviewed	Sulphotransferase Stf0 domain-containing protein	1204385	Litorilinea aerophila	257	IPR052796	14..256
A0A540VFH7	unreviewed	Sulfotransferase	1204385	Litorilinea aerophila	282	IPR052796	206..280
A0A547L128	unreviewed	Sulfotransferase domain-containing protein	2589882	Mesorhizobium sp. WSM4315	253	IPR052796	158..243
A0A547N1A9	unreviewed	Sulfotransferase domain-containing protein	2589887	Mesorhizobium sp. WSM4303	253	IPR052796	158..243
A0A553L7P6	unreviewed	Uncharacterized protein	2593649	Aliiglaciecola sp. M165	254	IPR052796	113..253
A0A563W5F1	unreviewed	Putative Sulfotransferase	945734	Hyella patelloides LEGE 07179	277	IPR052796	36..276
A0A5B1CFN0	unreviewed	Stf0 sulfotransferase	406547	Rubripirellula obstinata	256	IPR052796	113..255
A0A5B8VDU8	unreviewed	Sulfotransferase	1813871	Panacibacter ginsenosidivorans	252	IPR052796	3..251
A0A5B8VE97	unreviewed	Sulfotransferase	1813871	Panacibacter ginsenosidivorans	246	IPR052796	4..245
A0A5C6B7H8	unreviewed	Stf0 sulfotransferase	2528005	Stieleria varia	272	IPR052796	96..266
A0A5C6EMR4	unreviewed	Stf0 sulfotransferase	2528015	Rubripirellula tenax	261	IPR052796	7..256
A0A5C6EU65	unreviewed	Stf0 sulfotransferase	2528032	Candidatus Brocadiaceae bacterium B188	290	IPR052796	146..289
A0A5E8F1I1	unreviewed	Sulfotransferase domain-containing protein	2493671	Mesorhizobium sp. M2A.F.Ca.ET.043.05.1.1	253	IPR052796	158..243
A0A5F1RYI3	unreviewed	Sulfotransferase domain-containing protein	2137763	Rhizobium sp. SEMIA 4088	249	IPR052796	10..47
A0A5F2G8E4	unreviewed	Sulfotransferase domain-containing protein	2500531	Mesorhizobium sp. M00.F.Ca.ET.220.01.1.1	253	IPR052796	158..243
A0A5F2I448	unreviewed	Sulfotransferase domain-containing protein	2496666	Mesorhizobium sp. M1D.F.Ca.ET.183.01.1.1	253	IPR052796	158..243
A0A5K7Y2Y2	unreviewed	Sulfotransferase domain-containing protein	2661553	Cobetia sp. AM6	635	IPR052796	87..235
A0A5M8Q5Z5	unreviewed	Sulfotransferase domain-containing protein	1259555	Rufibacter glacialis	267	IPR052796	35..265
A0A5N7MSX6	unreviewed	Sulfotransferase	2108360	Microvirga tunisiensis	250	IPR052796	157..244
A0A5P9NGK4	unreviewed	Sulfotransferase	2601894	Halioglobus maricola	256	IPR052796	168..253
A0A5Q8CJI3	unreviewed	Sulfotransferase domain-containing protein	2496767	Mesorhizobium sp. M1A.F.Ca.IN.022.07.1.1	253	IPR052796	158..243
A0A5R2NEG7	unreviewed	Sulfotransferase domain-containing protein	2563933	Mesorhizobium sp. M2D.F.Ca.ET.145.01.1.1	253	IPR052796	158..243
A0A656GN16	unreviewed	Sulfotransferase, putative	629261	Pseudomonas amygdali pv. mori str. 301020	344	IPR052796	268..343
A0A659VAU7	unreviewed	Sulfotransferase domain-containing protein	2500522	Mesorhizobium sp. M00.F.Ca.ET.158.01.1.1	253	IPR052796	158..243
A0A6A8A3H0	unreviewed	Host-specificity nodulation protein HsnD	382	Rhizobium meliloti	247	IPR052796	157..242
A0A6B3N2E0	unreviewed	Sulfotransferase	2607765	Symploca sp. SIO1C4	263	IPR052796	170..262
A0A6G1WMJ1	unreviewed	Sulfotransferase domain-containing protein	110321	Sinorhizobium medicae	247	IPR052796	157..242
A0A6G3YUY3	unreviewed	Sulfotransferase	2607807	Leptolyngbya sp. SIO1D8	267	IPR052796	2..265
A0A6I4B2P7	unreviewed	Sulfotransferase domain-containing protein	2066070	Mesorhizobium japonicum	260	IPR052796	155..241
A0A6J5KG72	unreviewed	Uncharacterized protein	252970	Paraburkholderia phenoliruptrix	257	IPR052796	155..241
A0A6L3F619	unreviewed	Sulfotransferase	2026724	Chloroflexota bacterium	270	IPR052796	28..268
A0A6L9ZQL4	unreviewed	Sulfotransferase	2607811	Okeania sp. SIO3B5	277	IPR052796	33..275
A0A6L9ZY48	unreviewed	Sulfotransferase	2607811	Okeania sp. SIO3B5	254	IPR052796	7..253
A0A6M0EQN4	unreviewed	Sulfotransferase	2607785	Symploca sp. SIO2B6	263	IPR052796	169..262
A0A6M0FL49	unreviewed	Sulfotransferase	2607772	Okeania sp. SIO1I7	277	IPR052796	33..275
A0A6N7LCV2	unreviewed	Sulfotransferase	110322	Sinorhizobium terangae	252	IPR052796	9..122
A0A6N8G2A4	unreviewed	Sulfotransferase domain-containing protein	1433147	Gloeocapsopsis dulcis AAB1 = 1H9	262	IPR052796	12..261
A0A6P0HT70	unreviewed	Sulfotransferase	2607810	Okeania sp. SIO3H1	277	IPR052796	33..275
A0A6P0K1R0	unreviewed	Sulfotransferase	2607803	Symploca sp. SIO3C6	263	IPR052796	170..262
A0A6P0RI20	unreviewed	Sulfotransferase	2607805	Okeania sp. SIO3I5	281	IPR052796	35..274
A0A7C2X709	unreviewed	Sulphotransferase Stf0 domain-containing protein	2026724	Chloroflexota bacterium	251	IPR052796	9..250
A0A7C3JAA8	unreviewed	Uncharacterized protein	2052143	Anaerolineae bacterium	271	IPR052796	183..255
A0A7C4KBU4	unreviewed	Sulfotransferase	2026724	Chloroflexota bacterium	274	IPR052796	173..272
A0A7G6T625	unreviewed	Sulfotransferase domain-containing protein	28104	Mesorhizobium huakuii	248	IPR052796	158..243
A0A7I0J7D1	unreviewed	Sulfotransferase domain-containing protein	2563949	Mesorhizobium sp. M4B.F.Ca.ET.169.01.1.1	253	IPR052796	158..243
A0A7I0K7Z4	unreviewed	Sulfotransferase domain-containing protein	2563961	Mesorhizobium sp. M8A.F.Ca.ET.167.01.1.1	253	IPR052796	158..243
A0A7R7I468	unreviewed	Sulfotransferase domain-containing protein	2777475	Mesorhizobium sp. J8	271	IPR052796	158..243
A0A7T7VBS8	unreviewed	Sulfotransferase	1355477	Bradyrhizobium diazoefficiens	248	IPR052796	158..243
A0A7V8IJ97	unreviewed	Sulphotransferase Stf0 domain-containing protein	2558042	Pectobacterium fontis	349	IPR052796	249..349
A0A7V9ZER2	unreviewed	Sulfotransferase domain-containing protein	2026741	Gemmatimonadaceae bacterium	250	IPR052796	7..249
A0A7W0PGV3	unreviewed	Sulphotransferase Stf0 domain-containing protein	1883427	Actinomycetes bacterium	250	IPR052796	7..249
A0A7W0UP02	unreviewed	Sulphotransferase Stf0 domain-containing protein	1883427	Actinomycetes bacterium	257	IPR052796	148..250
A0A7W6RR78	unreviewed	Beta-1,4-N-acetylglucosamine oligosaccharide 6-O-sulfotransferase NodH	57676	Rhizobium mongolense	248	IPR052796	158..243
A0A7W8P5F9	unreviewed	Sulfotransferase domain-containing protein	2782701	Paraburkholderia youngii	246	IPR052796	3..37
A0A7W8V299	unreviewed	Sulfotransferase domain-containing protein	2654982	Paraburkholderia atlantica	246	IPR052796	3..37
A0A7W8X7N0	unreviewed	Nodulation protein NodH	56731	Rhizobium giardinii	253	IPR052796	10..43
A0A7X1H5Y8	unreviewed	Sulfotransferase	2049433	Desulfobacteraceae bacterium	273	IPR052796	20..270
A0A7X1NC39	unreviewed	Nodulation protein NodH	2654983	Paraburkholderia franconis	261	IPR052796	8..124
A0A7X4E1U0	unreviewed	Sulfotransferase	2026742	Gemmatimonadota bacterium	265	IPR052796	157..243
A0A7X9JMD7	unreviewed	Sulphotransferase Stf0 domain-containing protein	2030927	Bacteroidales bacterium	303	IPR052796	45..301
A0A7X9PL53	unreviewed	Sulfotransferase domain-containing protein	2030927	Bacteroidales bacterium	284	IPR052796	95..281
A0A7Y2BRH8	unreviewed	Sulfotransferase domain-containing protein	1909294	Hyphomicrobiales bacterium	260	IPR052796	6..257
A0A7Y2F6Y7	unreviewed	Sulphotransferase Stf0 domain-containing protein	2699754	Pirellulaceae bacterium	258	IPR052796	13..256
A0A7Y3RKV6	unreviewed	Sulphotransferase Stf0 domain-containing protein	2732508	Parvularcula mediterranea	270	IPR052796	157..254
A0A7Y5W6J0	unreviewed	Sulphotransferase Stf0 domain-containing protein	2715253	Pirellulales bacterium	253	IPR052796	7..250
A0A7Y6K9T6	unreviewed	Sulfotransferase domain-containing protein	2782701	Paraburkholderia youngii	250	IPR052796	7..41
A0A7Z9C1P0	unreviewed	Sulfotransferase	671068	Planktothrix serta PCC 8927	255	IPR052796	110..252
A0A7Z9Y1B7	unreviewed	Sulfotransferase	2052143	Anaerolineae bacterium	264	IPR052796	174..262
A0A7Z9Y3B4	unreviewed	Sulphotransferase Stf0 domain-containing protein	2052143	Anaerolineae bacterium	250	IPR052796	5..244
A0A838QVS6	unreviewed	Sulfotransferase domain-containing protein	2715253	Pirellulales bacterium	246	IPR052796	169..237
A0A842IK59	unreviewed	Sulfotransferase domain-containing protein	2762332	Robiginitalea sp. SC105	254	IPR052796	12..252
A0A844CCT7	unreviewed	Sulfotransferase domain-containing protein	2665225	Idiomarina sp. FeN1	248	IPR052796	148..245
A0A846ACN9	unreviewed	Sulfotransferase	2607791	Okeania sp. SIO2C9	277	IPR052796	33..275
A0A846DFX9	unreviewed	Sulfotransferase	2607823	Moorena sp. SIO2B7	280	IPR052796	33..274
A0A846G993	unreviewed	Sulfotransferase	2607784	Okeania sp. SIO2B3	277	IPR052796	33..275
A0A846HK26	unreviewed	Sulfotransferase	2049430	Halochromatium sp.	267	IPR052796	4..266
A0A849ZXJ7	unreviewed	Sulfotransferase	2306055	Caldilineales bacterium	269	IPR052796	46..268
A0A850T4E3	unreviewed	Sulfotransferase domain-containing protein	2292	Desulfobacter latus	246	IPR052796	3..244
A0A855MM42	unreviewed	Sulfotransferase family protein	2488639	Pectobacterium versatile	349	IPR052796	249..349
A0A859QP65	unreviewed	Sulfotransferase	375549	Sinorhizobium mexicanum	252	IPR052796	8..122
A0A8B3KUU7	unreviewed	Sulfotransferase domain-containing protein	2496761	Mesorhizobium sp. M1A.F.Ca.IN.020.04.1.1	253	IPR052796	158..243
A0A8B3LMZ8	unreviewed	Sulfotransferase domain-containing protein	2496684	Mesorhizobium sp. M7A.F.Ca.CA.001.07.2.1	253	IPR052796	158..243
A0A8J7E8N1	unreviewed	Sulfotransferase domain-containing protein	2777968	Nodosilinea sp. LEGE 07088	323	IPR052796	196..307
A0A8J7F0A2	unreviewed	Sulfotransferase	1828648	Oculatella sp. LEGE 06141	276	IPR052796	144..266
A0A8J7K6V2	unreviewed	Sulfotransferase	2781979	Pontibacterium sinense	268	IPR052796	5..265
A0A8J8FG83	unreviewed	Sulfotransferase family protein	2656915	Limnovirga soli	249	IPR052796	94..249
A0A8J8FJF8	unreviewed	Sulfotransferase	2656915	Limnovirga soli	249	IPR052796	4..248
A0A8T3RUV5	unreviewed	Sulfotransferase	1913989	Gammaproteobacteria bacterium	249	IPR052796	2..248
A0A916VSU6	unreviewed	Sulfotransferase	2720165	Okeania sp. KiyG1	283	IPR052796	58..282
A0A925RWA1	unreviewed	Sulphotransferase Stf0 domain-containing protein	1930536	Sphingomonadaceae bacterium	264	IPR052796	5..247
A0A928XFG9	unreviewed	Sulfotransferase domain-containing protein	2073117	Anaerolineales bacterium	275	IPR052796	34..273
A0A929APU4	unreviewed	Sulphotransferase Stf0 domain-containing protein	2777969	Coleofasciculus sp. LEGE 07092	257	IPR052796	108..255
A0A930U5B3	unreviewed	Sulfotransferase domain-containing protein	2747801	Gloeomargaritaceae cyanobacterium C42_A2020_066	285	IPR052796	118..281
A0A931E1E9	unreviewed	Sulfotransferase	2793269	Panacibacter microcysteis	253	IPR052796	3..252
A0A931E7J5	unreviewed	Sulfotransferase family protein	2793269	Panacibacter microcysteis	246	IPR052796	4..245
A0A935FTJ1	unreviewed	Sulfotransferase	2053306	Ignavibacteria bacterium	263	IPR052796	30..262
A0A936UI69	unreviewed	Sulfotransferase	2053306	Ignavibacteria bacterium	262	IPR052796	29..261
A0A937FB87	unreviewed	Sulfotransferase domain-containing protein	2803949	Fulvivirga sediminis	243	IPR052796	169..241
A0A939NV57	unreviewed	Nodulation protein NodH	555321	Rhizobium sp. T1473	252	IPR052796	157..241
A0A940NI25	unreviewed	Nodulation protein NodH	2821353	Paraburkholderia sp. LEh10	251	IPR052796	8..124
A0A944ZZH6	unreviewed	Glycosyltransferase 2-like domain-containing protein	2735565	Candidatus Peribacter sp.	1047	IPR052796	520..777
A0A946AJ52	unreviewed	Sulfotransferase domain-containing protein	1980636	Woeseia sp.	242	IPR052796	2..240
A0A947DCT7	unreviewed	Sulfotransferase	1967444	Leptothoe spongobia TAU-MAC 1115	251	IPR052796	90..249
A0A947MY46	unreviewed	Sulfotransferase	2052139	Patescibacteria bacterium	252	IPR052796	8..245
A0A947WIN8	unreviewed	Sulfotransferase	2052139	Patescibacteria bacterium	277	IPR052796	188..271
A0A948R5Q3	unreviewed	Sulfotransferase domain-containing protein	1913988	Alphaproteobacteria bacterium	273	IPR052796	38..271
A0A948WJL6	unreviewed	Sulfotransferase family protein	2052180	Phycisphaerales bacterium	254	IPR052796	161..252
A0A950LNT0	unreviewed	Sulfotransferase	1978231	Acidobacteriota bacterium	258	IPR052796	92..256
A0A950LRE1	unreviewed	Uncharacterized protein	1978231	Acidobacteriota bacterium	239	IPR052796	72..237
A0A953SPZ9	unreviewed	Sulfotransferase	2614255	Melioribacteraceae bacterium	279	IPR052796	38..277
A0A953ZZ13	unreviewed	Sulfotransferase family protein	2026780	Planctomycetota bacterium	353	IPR052796	212..346
A0A957C906	unreviewed	Sulfotransferase domain-containing protein	2073117	Anaerolineales bacterium	249	IPR052796	5..120
A0A957D5A9	unreviewed	Sulfotransferase	2073117	Anaerolineales bacterium	258	IPR052796	174..255
A0A957HYY7	unreviewed	Sulfotransferase domain-containing protein	2073117	Anaerolineales bacterium	243	IPR052796	95..238
A0A957Q0T7	unreviewed	Sulfotransferase	2614250	Caldilineaceae bacterium	282	IPR052796	210..280
A0A957TJ13	unreviewed	Sulfotransferase	2614250	Caldilineaceae bacterium	282	IPR052796	210..280
A0A957VTS1	unreviewed	Sulfotransferase	2052143	Anaerolineae bacterium	258	IPR052796	167..255
A0A957WWT7	unreviewed	Sulfotransferase	2614250	Caldilineaceae bacterium	282	IPR052796	210..280
A0A957YBX3	unreviewed	Sulfotransferase domain-containing protein	2052143	Anaerolineae bacterium	259	IPR052796	33..253
A0A957YC84	unreviewed	Sulfotransferase	2052143	Anaerolineae bacterium	274	IPR052796	14..257
A0A957YDF7	unreviewed	Sulfotransferase	2052143	Anaerolineae bacterium	283	IPR052796	193..281
A0A958A7U0	unreviewed	Sulfotransferase domain-containing protein	2052143	Anaerolineae bacterium	277	IPR052796	35..275
A0A958B6T3	unreviewed	Sulfotransferase	2052143	Anaerolineae bacterium	241	IPR052796	4..240
A0A958JFQ0	unreviewed	Sulfotransferase domain-containing protein	2053517	Bdellovibrionales bacterium	254	IPR052796	3..252
A0A958KJG8	unreviewed	Sulfotransferase domain-containing protein	2053517	Bdellovibrionales bacterium	263	IPR052796	102..261
A0A962YL77	unreviewed	Sulfotransferase domain-containing protein	1913989	Gammaproteobacteria bacterium	250	IPR052796	2..245
A0A964BRZ7	unreviewed	Sulfotransferase domain-containing protein	2874699	Waterburya agarophytonicola KI4	252	IPR052796	8..251
A0A965VD34	unreviewed	Sulfotransferase	2052181	Planctomycetia bacterium	308	IPR052796	199..294
A0A968A5V3	unreviewed	Sulfotransferase domain-containing protein	1913989	Gammaproteobacteria bacterium	243	IPR052796	159..239
A0A969HBB9	unreviewed	Sulfotransferase domain-containing protein	2073117	Anaerolineales bacterium	278	IPR052796	33..275
A0A969WI84	unreviewed	Sulfotransferase	2026724	Chloroflexota bacterium	262	IPR052796	178..260
A0A971UFS9	unreviewed	Sulfotransferase family protein	2026779	Planctomycetaceae bacterium	278	IPR052796	28..277
A0A978TRW5	unreviewed	Sulfotransferase domain-containing protein	2774343	Oscillatoriales cyanobacterium M59_W2019_021	254	IPR052796	90..252
A0A9C9W4Q0	unreviewed	Sulfotransferase	1913989	Gammaproteobacteria bacterium	254	IPR052796	103..253
A0A9C9WCE7	unreviewed	Sulfotransferase	1913989	Gammaproteobacteria bacterium	276	IPR052796	34..274
A0A9D0AV46	unreviewed	Sulfotransferase	2268140	Thioploca sp.	263	IPR052796	178..262
A0A9D5Q472	unreviewed	Sulphotransferase Stf0 domain-containing protein	2044937	candidate division KSB3 bacterium	264	IPR052796	122..262
A0A9D6WHN4	unreviewed	Sulfotransferase domain-containing protein	2282145	Candidatus Gottesmanbacteria bacterium	247	IPR052796	3..128
A0A9E4UF57	unreviewed	Sulfotransferase	2026724	Chloroflexota bacterium	275	IPR052796	117..274
A0A9E4WP45	unreviewed	Uncharacterized protein	2026724	Chloroflexota bacterium	254	IPR052796	2..253
A0A9E4YHH0	unreviewed	Uncharacterized protein	2026724	Chloroflexota bacterium	183	IPR052796	12..182
A0A9X0H6W5	unreviewed	Sulfotransferase	264455	Pseudomonas syringae pv. daphniphylli	328	IPR052796	254..327
A0A9X0WFR8	unreviewed	Sulfotransferase	382777	Thiocapsa imhoffii	262	IPR052796	157..260
A0A9X1HXR8	unreviewed	Sulfotransferase	2879465	Fulvivirga sedimenti	260	IPR052796	157..248
A0A9X1UZA7	unreviewed	Sulphotransferase Stf0 domain-containing protein	2904124	Christiangramia crocea	254	IPR052796	29..249
A0A9X8JJH6	unreviewed	Sulfotransferase	2034769	Pectobacterium zantedeschiae	349	IPR052796	249..349
A0AA40J5N7	unreviewed	Sulfotransferase family protein	555	Pectobacterium carotovorum subsp. carotovorum	344	IPR052796	244..344
A0AA42ZR06	unreviewed	Sulfotransferase	2026786	Rhodospirillales bacterium	255	IPR052796	169..253
A0AA48KVM0	unreviewed	Sulfotransferase domain-containing protein	1631968	Planctobacterium marinum	257	IPR052796	34..256
A0AAC8XJ80	unreviewed	Sulfotransferase family protein	314275	Alteromonas mediterranea	286	IPR052796	135..285
A0AAI9PCT8	unreviewed	Sulfotransferase family protein	555	Pectobacterium carotovorum subsp. carotovorum	349	IPR052796	249..348
A0AAJ1KKW8	unreviewed	Sulfotransferase domain-containing protein	3038543	Mesorhizobium sp. WSM4887	253	IPR052796	158..243
A0AAJ5ZP03	unreviewed	Sulfotransferase domain-containing protein	3038545	Mesorhizobium sp. WSM4904	253	IPR052796	158..243
A0AAJ6D8H4	unreviewed	Sulfotransferase domain-containing protein	3039157	Rhizobium sp. CB3171	248	IPR052796	5..45
A0AAN4Q1B9	unreviewed	Sulfotransferase family protein	103796	Pseudomonas syringae pv. actinidiae	344	IPR052796	269..343
A0AAQ0SLJ9	unreviewed	Sulfotransferase family protein	323	Pseudomonas syringae pv. tomato	347	IPR052796	272..346
A0AAU0HEY7	unreviewed	Uncharacterized protein	3078805	Parvularcula sp. LCG005	265	IPR052796	193..263
A0AAU8CRU5	unreviewed	Sulfotransferase	3228851	Mesorhizobium sp. WSM2240	248	IPR052796	9..123
A0AAU8D6I0	unreviewed	Sulfotransferase	3228852	Mesorhizobium sp. WSM2239	248	IPR052796	9..123
A0AAU8XNY5	unreviewed	Sulfotransferase family protein	103796	Pseudomonas syringae pv. actinidiae	344	IPR052796	269..343
A0AAV1BV17	unreviewed	Sulfotransfer-1 domain-containing protein	323	Pseudomonas syringae pv. tomato	344	IPR052796	269..343
A0AAV3TZJ0	unreviewed	Uncharacterized protein	1306992	Halioxenophilus aromaticivorans	262	IPR052796	2..260
A0AAW3RTY6	unreviewed	Sulfotransferase family protein	2488639	Pectobacterium versatile	349	IPR052796	249..349
A0AAW4E9K4	unreviewed	Sulfotransferase	317	Pseudomonas syringae	344	IPR052796	269..343
A0AAW4FXR7	unreviewed	Sulfotransferase	555315	Ensifer canadensis	247	IPR052796	157..242
A0AAW5GDF2	unreviewed	Sulfotransferase family protein	2042057	Pectobacterium polaris	349	IPR052796	250..349
A0AAW6N623	unreviewed	Sulfotransferase domain-containing protein	3033799	Mesorhizobium sp. XAP4	253	IPR052796	158..243
A0AAW9HDB6	unreviewed	Sulfotransferase family protein	180957	Pectobacterium brasiliense	349	IPR052796	249..349
A0AAW9TWM8	unreviewed	Host-specificity nodulation protein HsnD	382	Rhizobium meliloti	247	IPR052796	157..242
A0AAX3UXH0	unreviewed	Sulfotransferase	251722	Pseudomonas amygdali pv. aesculi	344	IPR052796	269..343
A0AAX3XUK8	unreviewed	Sulfotransferase	43617	Mesorhizobium mediterraneum	253	IPR052796	158..243
A1TTH7	unreviewed	Sulfotransferase, putative	397945	Paracidovorax citrulli (strain AAC00-1)	330	IPR052796	192..328
A6UMD1	unreviewed	Sulfotransferase domain-containing protein	366394	Sinorhizobium medicae (strain WSM419)	247	IPR052796	157..242
B1WX02	unreviewed	Uncharacterized protein	43989	Crocosphaera subtropica (strain ATCC 51142 / BH68)	282	IPR052796	168..281
B2JY96	unreviewed	Sulfotransferase domain-containing protein	391038	Paraburkholderia phymatum (strain DSM 17167 / CIP 108236 / LMG 21445 / STM815)	251	IPR052796	9..124
B3CJF5	unreviewed	Sulfotransferase domain-containing protein	114616	Methylobacterium nodulans	249	IPR052796	159..244
B5JIW6	unreviewed	Sulfotransferase domain superfamily	382464	Verrucomicrobiia bacterium DG1235	192	IPR052796	38..180
B7K6S3	unreviewed	Sulfotransferase, putative	65393	Gloeothece citriformis (strain PCC 7424)	278	IPR052796	35..276
B8ITJ7	unreviewed	Sulfotransferase domain-containing protein	460265	Methylobacterium nodulans (strain LMG 21967 / CNCM I-2342 / ORS 2060)	249	IPR052796	159..244
D2UCK2	unreviewed	Sulfotransferase protein	380358	Xanthomonas albilineans (strain GPE PC73 / CFBP 7063)	344	IPR052796	208..344
D5C0M5	unreviewed	Sulphotransferase Stf0 domain-containing protein	472759	Nitrosococcus halophilus (strain Nc4)	243	IPR052796	150..242
D5WN05	unreviewed	NodH sulfotransferase	2654982	Paraburkholderia atlantica	250	IPR052796	7..45
E0UC60	unreviewed	Sulphotransferase Stf0 domain-containing protein	497965	Gloeothece verrucosa (strain PCC 7822)	261	IPR052796	152..259
E7PU08	unreviewed	Sulfotransferase, putative	875330	Pseudomonas savastanoi pv. glycinea str. race 4	344	IPR052796	269..343
F0QDH3	unreviewed	Sulfotransferase family protein	643561	Paracidovorax avenae (strain ATCC 19860 / DSM 7227 / CCUG 15838 / JCM 20985 / LMG 2117 / NCPPB 1011)	346	IPR052796	208..344
F7XF39	unreviewed	NodH sulfotransferase	707241	Sinorhizobium meliloti (strain SM11)	245	IPR052796	8..43
F9UAP1	unreviewed	Stf0 sulfotransferase	768671	Thiocapsa marina 5811	248	IPR052796	5..245
H0G5F1	unreviewed	NodH sulfotransferase	1107881	Sinorhizobium meliloti CCNWSX0020	247	IPR052796	157..242
I2AWJ7	unreviewed	Carrier domain-containing protein	69974	Mesorhizobium plurifarium	327	IPR052796	153..238
I2AWL4	unreviewed	Sulfotransferase domain-containing protein	398	Rhizobium tropici	249	IPR052796	10..47
I4Z330	unreviewed	Sulfotransferase domain-containing protein	864069	Microvirga lotononidis	248	IPR052796	158..243
K0E239	unreviewed	Nodulation protein H	1229205	Paraburkholderia phenoliruptrix BR3459a	261	IPR052796	159..245
K0Q1R4	unreviewed	Nod factor sulfotransferase Nodulation protein H	1211777	Rhizobium mesoamericanum STM3625	251	IPR052796	103..243
K9XUD4	unreviewed	Sulfotransferase, putative	111780	Stanieria cyanosphaera (strain ATCC 29371 / PCC 7437)	286	IPR052796	33..284
K9XVP8	unreviewed	Sulfotransferase, putative	111780	Stanieria cyanosphaera (strain ATCC 29371 / PCC 7437)	310	IPR052796	214..309
K9Y1F6	unreviewed	Sulfotransferase, putative	111780	Stanieria cyanosphaera (strain ATCC 29371 / PCC 7437)	294	IPR052796	52..292
L0KSQ2	unreviewed	Sulfotransferase family protein	754035	Mesorhizobium australicum (strain HAMBI 3006 / LMG 24608 / WSM2073)	245	IPR052796	155..240
L8JSN6	unreviewed	FERM domain-containing protein	1237149	Fulvivirga imtechensis AK7	264	IPR052796	67..172
L8LTC5	unreviewed	Sulfotransferase family protein	102232	Gloeocapsa sp. PCC 73106	264	IPR052796	5..263
L8M6U6	unreviewed	Sulfotransferase domain-containing protein	102125	Xenococcus sp. PCC 7305	236	IPR052796	11..233
M5EYZ6	unreviewed	Nodulation protein H	1297569	Mesorhizobium metallidurans STM 2683	245	IPR052796	155..240
N6U370	unreviewed	Sulfotransferase domain-containing protein	363754	Rhizobium freirei PRF 81	249	IPR052796	10..47
P06236	reviewed	Nodulation protein H	266834	Rhizobium meliloti (strain 1021)	247	IPR052796	157..242
P06237	reviewed	Nodulation protein H	382	Rhizobium meliloti	247	IPR052796	7..43
P52994	reviewed	Nodulation protein H	398	Rhizobium tropici	249	IPR052796	10..47
P72337	unreviewed	NodH	103798	Rhizobium sp. (strain N33)	248	IPR052796	158..243
Q2Q4X5	unreviewed	NodH	348824	Rhizobium favelukesii	252	IPR052796	157..241
Q48B72	unreviewed	Sulfotransferase	264730	Pseudomonas savastanoi pv. phaseolicola (strain 1448A / Race 6)	278	IPR052796	203..277
Q5QFY8	unreviewed	ORF4	319	Pseudomonas savastanoi pv. phaseolicola	347	IPR052796	272..346
Q8GBT3	unreviewed	NodH protein	1057002	Rhizobium sp. (strain BR816)	250	IPR052796	155..241
S3HJK6	unreviewed	Sulfotransferase domain-containing protein	990285	Rhizobium grahamii CCGE 502	251	IPR052796	103..243
U9VWN2	unreviewed	Nodulation protein h	1385935	Leptolyngbya sp. Heron Island J	262	IPR052796	97..252

## Sheet: Table S4
Supplementary Table S4. SULTs under IPR000863 searched in the InterPro database.
Accession	Source Database	Name	Tax ID	Tax Name	Length	Entry Accession	Matches
A0A173GP47	reviewed	Luciferin sulfotransferase	7054	Photinus pyralis	370	PF00685	80..347
A0A2K5X3B6	reviewed	Sulfotransferase 1C4	9541	Macaca fascicularis	302	PF00685	45..294
A1KIG2	reviewed	Glycolipid sulfotransferase BCG_1434	410289	Mycobacterium bovis (strain BCG / Pasteur 1173P2)	327	PF00685	30..305
A2BGL3	reviewed	Sialate:O-sulfotransferase 2	7955	Danio rerio	572	PF00685	422..514
A5U275	reviewed	Glycolipid sulfotransferase MRA_1383	419947	Mycobacterium tuberculosis (strain ATCC 25177 / H37Ra)	326	PF00685	30..304
B2RVI8	reviewed	Sulfotransferase 2A6	10090	Mus musculus	285	PF00685	34..277
F1QYJ6	reviewed	Sulfotransferase 6B1	7955	Danio rerio	296	PF00685	49..283
G3V9R3	reviewed	Sulfotransferase 1 family member D1	10116	Rattus norvegicus	295	PF00685	38..287
O00204	reviewed	Sulfotransferase 2B1	9606	Homo sapiens	365	PF00685	60..304
O00338	reviewed	Sulfotransferase 1C2	9606	Homo sapiens	296	PF00685	39..288
O14792	reviewed	Heparan sulfate glucosamine 3-O-sulfotransferase 1	9606	Homo sapiens	307	PF00685	55..294
O35310	reviewed	Heparan sulfate glucosamine 3-O-sulfotransferase 1	10090	Mus musculus	311	PF00685	59..298
O35400	reviewed	Sulfotransferase 2B1	10090	Mus musculus	338	PF00685	57..301
O35403	reviewed	Amine sulfotransferase	10090	Mus musculus	293	PF00685	36..282
O43704	reviewed	Sulfotransferase 1B1	9606	Homo sapiens	296	PF00685	38..288
O43916	reviewed	Carbohydrate sulfotransferase 1	9606	Homo sapiens	411	PF00685	61..384
O46503	reviewed	Sulfotransferase 1C2	9986	Oryctolagus cuniculus	296	PF00685	39..287
O46640	reviewed	Amine sulfotransferase	9986	Oryctolagus cuniculus	301	PF00685	36..282
O75897	reviewed	Sulfotransferase 1C4	9606	Homo sapiens	302	PF00685	45..294
O82330	reviewed	Cytosolic sulfotransferase 10	3702	Arabidopsis thaliana	333	PF00685	67..330
O88199	reviewed	Carbohydrate sulfotransferase 3	10090	Mus musculus	472	PF00685	127..445
O93403	reviewed	Carbohydrate sulfotransferase 3	7787	Tetronarce californica	441	PF00685	98..415
O95803	reviewed	Bifunctional heparan sulfate N-deacetylase/N-sulfotransferase 3	9606	Homo sapiens	873	PF00685	596..844
O97583	reviewed	Bifunctional heparan sulfate N-deacetylase/N-sulfotransferase 2	9913	Bos taurus	884	PF00685	605..854
P0CC03	reviewed	Sulfotransferase 6B1	10090	Mus musculus	303	PF00685	56..289
P0DMM9	reviewed	Sulfotransferase 1A3	9606	Homo sapiens	295	PF00685	38..287
P0DMN0	reviewed	Sulfotransferase 1A4	9606	Homo sapiens	295	PF00685	38..287
P15709	reviewed	Sulfotransferase 2A1	10116	Rattus norvegicus	284	PF00685	33..276
P17988	reviewed	Sulfotransferase 1A1	10116	Rattus norvegicus	291	PF00685	34..283
P19217	reviewed	Sulfotransferase 1E1	9913	Bos taurus	295	PF00685	38..287
P22789	reviewed	Sulfotransferase 2A6	10116	Rattus norvegicus	284	PF00685	34..276
P49887	reviewed	Sulfotransferase 1E1	10141	Cavia porcellus	296	PF00685	39..288
P49888	reviewed	Sulfotransferase 1E1	9606	Homo sapiens	294	PF00685	37..286
P49891	reviewed	Sulfotransferase 1E1	10090	Mus musculus	295	PF00685	38..287
P50225	reviewed	Sulfotransferase 1A1	9606	Homo sapiens	295	PF00685	38..287
P50226	reviewed	Sulfotransferase 1A2	9606	Homo sapiens	295	PF00685	38..287
P50227	reviewed	Sulfotransferase 1A1	9913	Bos taurus	295	PF00685	38..287
P50234	reviewed	3-alpha-hydroxysteroid sulfotransferase	10141	Cavia porcellus	287	PF00685	34..277
P50235	reviewed	Sulfotransferase 2A2	10116	Rattus norvegicus	285	PF00685	35..277
P50236	reviewed	Sulfotransferase 2A2	10090	Mus musculus	285	PF00685	35..277
P50237	reviewed	Sulfotransferase 1C1	10116	Rattus norvegicus	304	PF00685	46..296
P52835	reviewed	Flavonol 3-sulfotransferase	4224	Flaveria bidentis	312	PF00685	49..308
P52836	reviewed	Flavonol 3-sulfotransferase	4228	Flaveria chlorifolia	312	PF00685	49..308
P52837	reviewed	Flavonol 4'-sulfotransferase	4228	Flaveria chlorifolia	320	PF00685	59..316
P52838	reviewed	Flavonol sulfotransferase-like	4224	Flaveria bidentis	309	PF00685	49..305
P52839	reviewed	Cytosolic sulfotransferase 12	3702	Arabidopsis thaliana	326	PF00685	65..321
P52840	reviewed	Sulfotransferase 1A1	10090	Mus musculus	291	PF00685	34..283
P52841	reviewed	3-beta-hydroxysteroid sulfotransferase	10141	Cavia porcellus	287	PF00685	34..277
P52842	reviewed	Sulfotransferase 2A1	9541	Macaca fascicularis	285	PF00685	34..277
P52843	reviewed	Sulfotransferase 2A1	10090	Mus musculus	285	PF00685	35..277
P52844	reviewed	Sulfotransferase 1E1	10116	Rattus norvegicus	295	PF00685	38..287
P52846	reviewed	Sulfotransferase 1A1	9541	Macaca fascicularis	295	PF00685	38..287
P52847	reviewed	Sulfotransferase 1B1	10116	Rattus norvegicus	299	PF00685	40..288
P52848	reviewed	Bifunctional heparan sulfate N-deacetylase/N-sulfotransferase 1	9606	Homo sapiens	882	PF00685	605..858
P52849	reviewed	Bifunctional heparan sulfate N-deacetylase/N-sulfotransferase 2	9606	Homo sapiens	883	PF00685	604..853
P52850	reviewed	Bifunctional heparan sulfate N-deacetylase/N-sulfotransferase 2	10090	Mus musculus	883	PF00685	604..853
P52994	reviewed	Nodulation protein H	398	Rhizobium tropici	249	PF00685	9..200
P63046	reviewed	Sulfotransferase 4A1	10090	Mus musculus	284	PF00685	45..276
P63047	reviewed	Sulfotransferase 4A1	10116	Rattus norvegicus	284	PF00685	45..276
P9WGB8	reviewed	Glycolipid sulfotransferase MT1418	83331	Mycobacterium tuberculosis (strain CDC 1551 / Oshkosh)	326	PF00685	30..304
P9WGB9	reviewed	Glycolipid sulfotransferase Rv1373	83332	Mycobacterium tuberculosis (strain ATCC 25618 / H37Rv)	326	PF00685	30..304
Q02353	reviewed	Bifunctional heparan sulfate N-deacetylase/N-sulfotransferase 1	10116	Rattus norvegicus	882	PF00685	605..858
Q06520	reviewed	Sulfotransferase 2A1	9606	Homo sapiens	285	PF00685	34..277
Q0IIY2	reviewed	Sialate:O-sulfotransferase 1	8364	Xenopus tropicalis	573	PF00685	423..516
Q0VBN2	reviewed	Dermatan-sulfate epimerase-like protein	10090	Mus musculus	1207	PF00685	848..1154
Q16WU7	reviewed	WSCD family member AAEL009094	7159	Aedes aegypti	317	PF00685	106..269
Q29476	reviewed	Sulfotransferase 1A1	9615	Canis lupus familiaris	295	PF00685	38..288
Q29YR5	reviewed	Sulfotransferase 2B1	10116	Rattus norvegicus	340	PF00685	57..301
Q3T0Y3	reviewed	Sulfotransferase 1B1	9913	Bos taurus	296	PF00685	38..288
Q3UHN9	reviewed	Bifunctional heparan sulfate N-deacetylase/N-sulfotransferase 1	10090	Mus musculus	882	PF00685	605..857
Q3UZZ6	reviewed	Sulfotransferase 1 family member D1	10090	Mus musculus	295	PF00685	38..287
Q505J3	reviewed	Sialate:O-sulfotransferase 1	10116	Rattus norvegicus	572	PF00685	422..514
Q55GK8	reviewed	Membrane-associated sulfotransferase kil1	44689	Dictyostelium discoideum	471	PF00685	158..304,378..422
Q5GFD5	reviewed	Heparan sulfate glucosamine 3-O-sulfotransferase 6	10090	Mus musculus	342	PF00685	91..330
Q5RJQ0	reviewed	Carbohydrate sulfotransferase 1	10116	Rattus norvegicus	411	PF00685	61..383
Q5U4X8	reviewed	Bifunctional heparan sulfate N-deacetylase/N-sulfotransferase 1	8364	Xenopus tropicalis	878	PF00685	601..850
Q60V90	reviewed	Bifunctional heparan sulfate N-deacetylase/N-sulfotransferase 1	6238	Caenorhabditis briggsae	859	PF00685	584..829
Q658N2	reviewed	Sialate:O-sulfotransferase 1	9606	Homo sapiens	575	PF00685	425..517
Q673U1	reviewed	Heparan sulfate glucosamine 3-O-sulfotransferase 2	10090	Mus musculus	367	PF00685	115..350
Q6DBY9	reviewed	Carbohydrate sulfotransferase 1	7955	Danio rerio	420	PF00685	69..391
Q6GQK9	reviewed	Bifunctional heparan sulfate N-deacetylase/N-sulfotransferase 1	8355	Xenopus laevis	878	PF00685	601..850
Q6IMI4	reviewed	Sulfotransferase 6B1	9606	Homo sapiens	303	PF00685	56..289
Q6IMI6	reviewed	Sulfotransferase 1C3	9606	Homo sapiens	304	PF00685	46..296
Q6PH37	reviewed	Cytosolic sulfotransferase 1	7955	Danio rerio	299	PF00685	41..290
Q6WG17	reviewed	Sulfotransferase 6B1	9595	Gorilla gorilla gorilla	303	PF00685	56..289
Q6WG18	reviewed	Sulfotransferase 6B1	9598	Pan troglodytes	303	PF00685	56..289
Q6XQG8	reviewed	Carbohydrate sulfotransferase 7	10116	Rattus norvegicus	485	PF00685	269..454
Q7LFX5	reviewed	Carbohydrate sulfotransferase 15	9606	Homo sapiens	561	PF00685	254..509
Q7LGC8	reviewed	Carbohydrate sulfotransferase 3	9606	Homo sapiens	479	PF00685	133..451
Q7Q297	reviewed	WSCD family member AGAP003962	7165	Anopheles gambiae	319	PF00685	148..270
Q7T2V2	reviewed	Cytosolic sulfotransferase 3	7955	Danio rerio	301	PF00685	43..293
Q7ZUS4	reviewed	Cytosolic sulfotransferase 2	7955	Danio rerio	301	PF00685	43..293
Q80VR3	reviewed	Sulfotransferase 1C1	10090	Mus musculus	304	PF00685	46..296
Q80W66	reviewed	Heparan sulfate glucosamine 3-O-sulfotransferase 2	10116	Rattus norvegicus	367	PF00685	115..350
Q80WV3	reviewed	Carbohydrate sulfotransferase 2	10090	Mus musculus	530	PF00685	323..504
Q80XH4	reviewed	Sialate:O-sulfotransferase 1	10090	Mus musculus	572	PF00685	422..515
Q8BGL3	reviewed	Sulfotransferase 2A8	10090	Mus musculus	282	PF00685	34..274
Q8BKN6	reviewed	Heparan sulfate glucosamine 3-O-sulfotransferase 3A1	10090	Mus musculus	393	PF00685	140..380
Q8BSL4	reviewed	Heparan sulfate glucosamine 3-O-sulfotransferase 5	10090	Mus musculus	346	PF00685	91..335
Q8CHI9	reviewed	Carbohydrate sulfotransferase 15	10116	Rattus norvegicus	561	PF00685	254..516
Q8GZ53	reviewed	Cytosolic sulfotransferase 14	3702	Arabidopsis thaliana	347	PF00685	77..341
Q8IZT8	reviewed	Heparan sulfate glucosamine 3-O-sulfotransferase 5	9606	Homo sapiens	346	PF00685	91..335
Q8IZU8	reviewed	Dermatan-sulfate epimerase-like protein	9606	Homo sapiens	1212	PF00685	853..1161
Q8JG30	reviewed	Sulfotransferase 1B1	9031	Gallus gallus	296	PF00685	38..288
Q8KLM3	reviewed	Desulfo-A47934 sulfotransferase	55952	Streptomyces toyocaensis	270	PF00685	6..208
Q8L5A7	reviewed	Cytosolic sulfotransferase 15	3702	Arabidopsis thaliana	359	PF00685	92..353
Q8NCG5	reviewed	Carbohydrate sulfotransferase 4	9606	Homo sapiens	386	PF00685	44..356
Q8RUC1	reviewed	Cytosolic sulfotransferase 4	3702	Arabidopsis thaliana	273	PF00685	64..149,150..270
Q8RV79	reviewed	Cytosolic sulfotransferase 11	3702	Arabidopsis thaliana	351	PF00685	88..347
Q8WTN9	reviewed	Carbohydrate sulfotransferase 15	215440	Nototodarus sloanii	159	PF00685	54..140
Q91XQ5	reviewed	Carbohydrate sulfotransferase 15	10090	Mus musculus	561	PF00685	254..516
Q92179	reviewed	Carbohydrate sulfotransferase 3	9031	Gallus gallus	458	PF00685	113..430
Q95JD5	reviewed	Sulfotransferase 1B1	9615	Canis lupus familiaris	296	PF00685	38..288
Q966W3	reviewed	Bifunctional heparan sulfate N-deacetylase/N-sulfotransferase 1	6239	Caenorhabditis elegans	852	PF00685	583..823
Q96QI5	reviewed	Heparan sulfate glucosamine 3-O-sulfotransferase 6	9606	Homo sapiens	342	PF00685	91..325
Q9BR01	reviewed	Sulfotransferase 4A1	9606	Homo sapiens	284	PF00685	45..276
Q9C9C9	reviewed	Cytosolic sulfotransferase 18	3702	Arabidopsis thaliana	350	PF00685	83..344
Q9C9D0	reviewed	Cytosolic sulfotransferase 16	3702	Arabidopsis thaliana	338	PF00685	71..332
Q9D939	reviewed	Sulfotransferase 1C2	10090	Mus musculus	296	PF00685	39..288
Q9EP78	reviewed	Carbohydrate sulfotransferase 7	10090	Mus musculus	484	PF00685	268..453
Q9EQC0	reviewed	Carbohydrate sulfotransferase 1	10090	Mus musculus	411	PF00685	61..384
Q9EQH7	reviewed	Bifunctional heparan sulfate N-deacetylase/N-sulfotransferase 3	10090	Mus musculus	873	PF00685	596..844
Q9EQW8	reviewed	Bifunctional heparan sulfate N-deacetylase/N-sulfotransferase 4	10090	Mus musculus	872	PF00685	595..844
Q9ESG5	reviewed	Heparan sulfate glucosamine 3-O-sulfotransferase 1	10116	Rattus norvegicus	311	PF00685	59..298
Q9FG94	reviewed	Cytosolic sulfotransferase 1	3702	Arabidopsis thaliana	331	PF00685	64..327
Q9FX55	reviewed	Cytosolic sulfotransferase 9	3702	Arabidopsis thaliana	351	PF00685	71..348
Q9FX56	reviewed	Cytosolic sulfotransferase 8	3702	Arabidopsis thaliana	331	PF00685	71..328
Q9FZ80	reviewed	Cytosolic sulfotransferase 17	3702	Arabidopsis thaliana	346	PF00685	79..340
Q9FZ91	reviewed	Cytosolic sulfotransferase 7	3702	Arabidopsis thaliana	326	PF00685	62..322
Q9GZS9	reviewed	Carbohydrate sulfotransferase 5	9606	Homo sapiens	411	PF00685	64..376
Q9GZX3	reviewed	Carbohydrate sulfotransferase 6	9606	Homo sapiens	395	PF00685	42..354
Q9H3R1	reviewed	Bifunctional heparan sulfate N-deacetylase/N-sulfotransferase 4	9606	Homo sapiens	872	PF00685	595..844
Q9M1V1	reviewed	Cytosolic sulfotransferase 6	3702	Arabidopsis thaliana	329	PF00685	64..326
Q9M1V2	reviewed	Cytosolic sulfotransferase 5	3702	Arabidopsis thaliana	323	PF00685	59..320
Q9NS84	reviewed	Carbohydrate sulfotransferase 7	9606	Homo sapiens	486	PF00685	270..455
Q9QWG7	reviewed	Sulfotransferase 1B1	10090	Mus musculus	299	PF00685	39..288
Q9QZL2	reviewed	Carbohydrate sulfotransferase 3	10116	Rattus norvegicus	474	PF00685	129..447
Q9QZS6	reviewed	Heparan sulfate glucosamine 3-O-sulfotransferase 3B1	10090	Mus musculus	390	PF00685	138..378
Q9R1I1	reviewed	Carbohydrate sulfotransferase 4	10090	Mus musculus	388	PF00685	43..356
Q9SD25	reviewed	Putative cytosolic sulfotransferase 2	3702	Arabidopsis thaliana	67	PF00685	10..64
Q9STQ6	reviewed	Cytosolic sulfotransferase 3	3702	Arabidopsis thaliana	314	PF00685	61..305
Q9U2Z2	reviewed	Sulfotransferase ssu-1	6239	Caenorhabditis elegans	412	PF00685	87..327
Q9V3L1	reviewed	Bifunctional heparan sulfate N-deacetylase/N-sulfotransferase	7227	Drosophila melanogaster	1048	PF00685	759..1018
Q9WUW8	reviewed	Sulfotransferase 1C2	10116	Rattus norvegicus	296	PF00685	39..288
Q9WUW9	reviewed	Sulfotransferase 1C2A	10116	Rattus norvegicus	296	PF00685	39..288
Q9Y278	reviewed	Heparan sulfate glucosamine 3-O-sulfotransferase 2	9606	Homo sapiens	367	PF00685	115..350
Q9Y4C5	reviewed	Carbohydrate sulfotransferase 2	9606	Homo sapiens	530	PF00685	323..504
Q9Y661	reviewed	Heparan sulfate glucosamine 3-O-sulfotransferase 4	9606	Homo sapiens	456	PF00685	198..433
Q9Y662	reviewed	Heparan sulfate glucosamine 3-O-sulfotransferase 3B1	9606	Homo sapiens	390	PF00685	138..373
Q9Y663	reviewed	Heparan sulfate glucosamine 3-O-sulfotransferase 3A1	9606	Homo sapiens	406	PF00685	153..388
Q9ZPQ5	reviewed	Cytosolic sulfotransferase 13	3702	Arabidopsis thaliana	324	PF00685	66..317

## Sheet: Table S5
Supplementary Table S5. SULTs under IPR005331 searched in the InterPro database.
Accession	Source Database	Name	Tax ID	Tax Name	Length	Entry Accession	Matches
A0A010RRT7	unreviewed	Sulfotransferase family	1042209	Pseudomonas fluorescens HK44	234	PF03567	85..233
A0A015SKP2	unreviewed	Sulfotransferase family protein	1339315	Bacteroides fragilis str. 3988T(B)14	221	PF03567	19..162
A0A015V0F4	unreviewed	Sulfotransferase family protein	1339316	Bacteroides fragilis str. 3998T(B)3	195	PF03567	1..132
A0A015YVN2	unreviewed	Sulfotransferase family protein	1339327	Bacteroides fragilis str. S36L11	221	PF03567	19..169
A0A015ZEK5	unreviewed	Sulfotransferase family protein	1339280	Bacteroides fragilis str. 2-F-2 #4	221	PF03567	19..162
A0A016E338	unreviewed	Sulfotransferase family protein	1339314	Bacteroides fragilis str. 3976T8	221	PF03567	19..162
A0A016RX23	unreviewed	Heparan sulfate 2-O-sulfotransferase	53326	Ancylostoma ceylanicum	338	PF03567	51..296
A0A016SHE5	unreviewed	Sulfotransferase domain-containing protein	53326	Ancylostoma ceylanicum	301	PF03567	46..287
A0A016SHN2	unreviewed	Carbohydrate sulfotransferase	53326	Ancylostoma ceylanicum	324	PF03567	74..274
A0A016SHN7	unreviewed	Sulfotransferase domain-containing protein	53326	Ancylostoma ceylanicum	358	PF03567	103..344
A0A016SIF1	unreviewed	Carbohydrate sulfotransferase	53326	Ancylostoma ceylanicum	323	PF03567	74..317
A0A016SKN8	unreviewed	Sulfotransferase domain-containing protein	53326	Ancylostoma ceylanicum	318	PF03567	69..311
A0A016T184	unreviewed	Uncharacterized protein	53326	Ancylostoma ceylanicum	155	PF03567	10..150
A0A016T1G3	unreviewed	Sulfotransferase domain-containing protein	53326	Ancylostoma ceylanicum	200	PF03567	25..195
A0A016T5V3	unreviewed	Sulfotransferase domain-containing protein	53326	Ancylostoma ceylanicum	330	PF03567	84..329
A0A016T671	unreviewed	Carbohydrate sulfotransferase	53326	Ancylostoma ceylanicum	401	PF03567	148..394
A0A016T6P5	unreviewed	Sulfotransferase domain-containing protein	53326	Ancylostoma ceylanicum	307	PF03567	56..301
A0A016T6V3	unreviewed	Sulfotransferase domain-containing protein	53326	Ancylostoma ceylanicum	385	PF03567	28..73,134..379
A0A016T6X8	unreviewed	Sulfotransferase domain-containing protein	53326	Ancylostoma ceylanicum	375	PF03567	18..63,124..369
A0A016TA18	unreviewed	Sulfotransferase domain-containing protein	53326	Ancylostoma ceylanicum	192	PF03567	68..164
A0A016TQN9	unreviewed	Carbohydrate sulfotransferase	53326	Ancylostoma ceylanicum	217	PF03567	77..217
A0A016TQP4	unreviewed	Uncharacterized protein	53326	Ancylostoma ceylanicum	196	PF03567	83..179
A0A016TRH0	unreviewed	Carbohydrate sulfotransferase	53326	Ancylostoma ceylanicum	278	PF03567	74..213
A0A016TRI3	unreviewed	Carbohydrate sulfotransferase	53326	Ancylostoma ceylanicum	322	PF03567	78..317
A0A016TRI8	unreviewed	Uncharacterized protein	53326	Ancylostoma ceylanicum	132	PF03567	20..115
A0A016TRT5	unreviewed	Carbohydrate sulfotransferase	53326	Ancylostoma ceylanicum	334	PF03567	78..329
A0A016TRU1	unreviewed	Uncharacterized protein	53326	Ancylostoma ceylanicum	137	PF03567	24..120
A0A016TSH9	unreviewed	Carbohydrate sulfotransferase	53326	Ancylostoma ceylanicum	214	PF03567	74..214
A0A016TSI6	unreviewed	Uncharacterized protein	53326	Ancylostoma ceylanicum	191	PF03567	79..174
A0A016U2H7	unreviewed	Sulfotransferase domain-containing protein	53326	Ancylostoma ceylanicum	315	PF03567	66..308
A0A016U5C6	unreviewed	Sulfotransferase domain-containing protein	53326	Ancylostoma ceylanicum	234	PF03567	73..224
A0A016UCZ6	unreviewed	Heparan-sulfate 6-O-sulfotransferase	53326	Ancylostoma ceylanicum	312	PF03567	69..255
A0A016UDF9	unreviewed	Heparan-sulfate 6-O-sulfotransferase	53326	Ancylostoma ceylanicum	276	PF03567	34..219
A0A016UEA7	unreviewed	Heparan-sulfate 6-O-sulfotransferase	53326	Ancylostoma ceylanicum	245	PF03567	4..188
A0A016UF03	unreviewed	Heparan-sulfate 6-O-sulfotransferase	53326	Ancylostoma ceylanicum	325	PF03567	82..268
A0A016UGG3	unreviewed	Sulfotransferase domain-containing protein	53326	Ancylostoma ceylanicum	222	PF03567	39..206
A0A016UGG7	unreviewed	Sulfotransferase domain-containing protein	53326	Ancylostoma ceylanicum	296	PF03567	54..282
A0A016UGY1	unreviewed	Sulfotransferase domain-containing protein	53326	Ancylostoma ceylanicum	360	PF03567	54..346
A0A016UKY6	unreviewed	Carbohydrate sulfotransferase	53326	Ancylostoma ceylanicum	360	PF03567	111..354
A0A016ULW0	unreviewed	Carbohydrate sulfotransferase	53326	Ancylostoma ceylanicum	355	PF03567	106..349
A0A016UM13	unreviewed	Carbohydrate sulfotransferase	53326	Ancylostoma ceylanicum	337	PF03567	88..331
A0A016UN21	unreviewed	Carbohydrate sulfotransferase	53326	Ancylostoma ceylanicum	333	PF03567	84..327
A0A016UVJ5	unreviewed	Carbohydrate sulfotransferase	53326	Ancylostoma ceylanicum	345	PF03567	101..341
A0A016UW30	unreviewed	Uncharacterized protein	53326	Ancylostoma ceylanicum	158	PF03567	101..145
A0A016V9N9	unreviewed	Sulfotransferase domain-containing protein	53326	Ancylostoma ceylanicum	240	PF03567	1..233
A0A016VAE9	unreviewed	Sulfotransferase domain-containing protein	53326	Ancylostoma ceylanicum	350	PF03567	102..343
A0A016VB91	unreviewed	Sulfotransferase domain-containing protein	53326	Ancylostoma ceylanicum	355	PF03567	108..348
A0A016VFG5	unreviewed	Sulfotransferase domain-containing protein	53326	Ancylostoma ceylanicum	273	PF03567	70..266
A0A016VFG9	unreviewed	Sulfotransferase domain-containing protein	53326	Ancylostoma ceylanicum	423	PF03567	163..360
A0A016VG32	unreviewed	Sulfotransferase domain-containing protein	53326	Ancylostoma ceylanicum	272	PF03567	69..265
A0A016VG37	unreviewed	Sulfotransferase domain-containing protein	53326	Ancylostoma ceylanicum	452	PF03567	192..389
A0A016VGF1	unreviewed	Sulfotransferase domain-containing protein	53326	Ancylostoma ceylanicum	319	PF03567	70..311
A0A016VGF7	unreviewed	Uncharacterized protein	53326	Ancylostoma ceylanicum	300	PF03567	54..295
A0A016VH81	unreviewed	Sulfotransferase domain-containing protein	53326	Ancylostoma ceylanicum	367	PF03567	118..359
A0A016VH87	unreviewed	Uncharacterized protein	53326	Ancylostoma ceylanicum	324	PF03567	78..319
A0A016VHX6	unreviewed	Sulfotransferase domain-containing protein	53326	Ancylostoma ceylanicum	356	PF03567	107..348
A0A016VHY2	unreviewed	Uncharacterized protein	53326	Ancylostoma ceylanicum	275	PF03567	78..266
A0A016VTN6	unreviewed	Sulfotransferase domain-containing protein	53326	Ancylostoma ceylanicum	265	PF03567	19..260
A0A016VV92	unreviewed	Sulfotransferase domain-containing protein	53326	Ancylostoma ceylanicum	106	PF03567	9..101
A0A016VW16	unreviewed	Sulfotransferase domain-containing protein	53326	Ancylostoma ceylanicum	254	PF03567	8..249
A0A016W2D2	unreviewed	Uncharacterized protein	53326	Ancylostoma ceylanicum	378	PF03567	120..366
A0A016W375	unreviewed	Carbohydrate sulfotransferase	53326	Ancylostoma ceylanicum	574	PF03567	59..158,314..559
A0A016W416	unreviewed	Carbohydrate sulfotransferase	53326	Ancylostoma ceylanicum	569	PF03567	59..158,309..554
A0A016WQX8	unreviewed	Carbohydrate sulfotransferase	53326	Ancylostoma ceylanicum	306	PF03567	54..293
A0A016WR99	unreviewed	Sulfotransferase domain-containing protein	53326	Ancylostoma ceylanicum	372	PF03567	109..353
A0A016WRQ9	unreviewed	Sulfotransferase domain-containing protein	53326	Ancylostoma ceylanicum	393	PF03567	130..374
A0A016WRW3	unreviewed	Sulfotransferase domain-containing protein	53326	Ancylostoma ceylanicum	356	PF03567	93..337
A0A016WSV1	unreviewed	Sulfotransferase domain-containing protein	53326	Ancylostoma ceylanicum	400	PF03567	137..381
A0A016WTH8	unreviewed	Sulfotransferase domain-containing protein	53326	Ancylostoma ceylanicum	408	PF03567	145..389
A0A016WZ39	unreviewed	Sulfotransferase domain-containing protein	53326	Ancylostoma ceylanicum	224	PF03567	35..182
A0A016WZK0	unreviewed	Sulfotransferase domain-containing protein	53326	Ancylostoma ceylanicum	174	PF03567	1..132
A0A016WZR4	unreviewed	Sulfotransferase domain-containing protein	53326	Ancylostoma ceylanicum	240	PF03567	51..198
A0A016X009	unreviewed	Carbohydrate sulfotransferase	53326	Ancylostoma ceylanicum	328	PF03567	75..320
A0A016X0G2	unreviewed	Sulfotransferase domain-containing protein	53326	Ancylostoma ceylanicum	315	PF03567	62..306
A0A016X0G5	unreviewed	Sulfotransferase domain-containing protein	53326	Ancylostoma ceylanicum	298	PF03567	45..290
A0A016X0M9	unreviewed	Sulfotransferase domain-containing protein	53326	Ancylostoma ceylanicum	341	PF03567	88..333
A0A016X0P6	unreviewed	Sulfotransferase domain-containing protein	53326	Ancylostoma ceylanicum	234	PF03567	35..192
A0A016X1F7	unreviewed	Sulfotransferase domain-containing protein	53326	Ancylostoma ceylanicum	184	PF03567	1..142
A0A016X2B4	unreviewed	Carbohydrate sulfotransferase	53326	Ancylostoma ceylanicum	313	PF03567	60..305
A0A017H8J1	unreviewed	Sulfotransferase family protein	1122180	Limimaricola hongkongensis DSM 17492	272	PF03567	6..248
A0A017HK80	unreviewed	Sulfotransferase family protein	442562	Rubellimicrobium mesophilum DSM 19309	240	PF03567	44..238
A0A021X520	unreviewed	Sulfotransferase family	1410620	Shinella sp. DD12	249	PF03567	4..213
A0A021X7G7	unreviewed	Sulfotransferase family	1410620	Shinella sp. DD12	258	PF03567	21..250
A0A023D8U9	unreviewed	Sulfotransferase	1231351	Acidomonas methanolica NBRC 104435	260	PF03567	75..138
A0A023EPI0	unreviewed	Putative heparan sulfate 2-o-sulfotransferase	7160	Aedes albopictus	319	PF03567	66..318
A0A023EQD9	unreviewed	Carbohydrate sulfotransferase	7160	Aedes albopictus	351	PF03567	104..340
A0A023ETD2	unreviewed	Carbohydrate sulfotransferase	7160	Aedes albopictus	385	PF03567	141..375
A0A023EXG5	unreviewed	Carbohydrate sulfotransferase	30076	Triatoma infestans	313	PF03567	50..302
A0A023F2U0	unreviewed	Putative heparin sulfate o-sulfotransferase-like protein	30076	Triatoma infestans	351	PF03567	67..317
A0A023F3U7	unreviewed	Heparan-sulfate 6-O-sulfotransferase	30076	Triatoma infestans	437	PF03567	117..388
A0A023F4D2	unreviewed	Putative heparan sulfate 2-o-sulfotransferase pipe	30076	Triatoma infestans	265	PF03567	34..246
A0A023FZZ0	unreviewed	Carbohydrate sulfotransferase	251391	Amblyomma parvum	354	PF03567	117..340
A0A023GC81	unreviewed	Heparan-sulfate 6-O-sulfotransferase	251400	Amblyomma triste	275	PF03567	42..230
A0A023GFW0	unreviewed	Carbohydrate sulfotransferase	251400	Amblyomma triste	201	PF03567	5..194
A0A024FGX2	unreviewed	Sulfotransferase family protein	754409	Winogradskyella sp. PG-2	247	PF03567	51..246
A0A024HQE2	unreviewed	Sulfotransferase family	1301098	Pseudomonas knackmussii (strain DSM 6978 / CCUG 54928 / LMG 23759 / B13)	234	PF03567	82..234
A0A026VUW0	unreviewed	Carbohydrate sulfotransferase	2015173	Ooceraea biroi	308	PF03567	63..298
A0A026W1A7	unreviewed	Heparan-sulfate 6-O-sulfotransferase	2015173	Ooceraea biroi	423	PF03567	106..373
A0A026W4H8	unreviewed	Carbohydrate sulfotransferase	2015173	Ooceraea biroi	353	PF03567	96..340
A0A026W9P7	unreviewed	Carbohydrate sulfotransferase	2015173	Ooceraea biroi	230	PF03567	28..211
A0A026WFE3	unreviewed	Carbohydrate sulfotransferase	2015173	Ooceraea biroi	332	PF03567	77..321
A0A026WGN6	unreviewed	Carbohydrate sulfotransferase	2015173	Ooceraea biroi	384	PF03567	149..382
A0A026WRM4	unreviewed	Heparan sulfate 2-O-sulfotransferase pipe	2015173	Ooceraea biroi	316	PF03567	32..297
A0A026WUY6	unreviewed	Heparan sulfate 2-O-sulfotransferase	2015173	Ooceraea biroi	345	PF03567	67..314
A0A031FWI2	unreviewed	Chondroitin 4-o-sulfotransferase	1470589	Pseudomonas sp. RIT288	234	PF03567	50..233
A0A031IS98	unreviewed	Chondroitin 4-o-sulfotransferase	1470593	Pseudomonas sp. RIT357	234	PF03567	45..233
A0A034V0P8	unreviewed	Heparan sulfate 2-O-sulfotransferase pipe	27457	Bactrocera dorsalis	283	PF03567	21..279
A0A034W043	unreviewed	Heparin sulfate O-sulfotransferase	27457	Bactrocera dorsalis	359	PF03567	76..329
A0A034W387	unreviewed	Carbohydrate sulfotransferase	27457	Bactrocera dorsalis	392	PF03567	147..379
A0A034W4S8	unreviewed	Carbohydrate sulfotransferase	27457	Bactrocera dorsalis	349	PF03567	104..336
A0A034W7U9	unreviewed	Carbohydrate sulfotransferase	27457	Bactrocera dorsalis	349	PF03567	101..338
A0A034WBM8	unreviewed	Heparan-sulfate 6-O-sulfotransferase	27457	Bactrocera dorsalis	484	PF03567	162..432
A0A034WD89	unreviewed	Heparan-sulfate 6-O-sulfotransferase	27457	Bactrocera dorsalis	489	PF03567	162..432
A0A034WDB6	unreviewed	Heparan sulfate 2-O-sulfotransferase pipe	27457	Bactrocera dorsalis	415	PF03567	122..381
A0A034WGY0	unreviewed	Heparan sulfate 2-O-sulfotransferase pipe	27457	Bactrocera dorsalis	514	PF03567	214..479
A0A034WHE8	unreviewed	Heparan sulfate 2-O-sulfotransferase pipe	27457	Bactrocera dorsalis	403	PF03567	125..382
A0A034WII1	unreviewed	Heparan sulfate 2-O-sulfotransferase pipe	27457	Bactrocera dorsalis	406	PF03567	122..381
A0A034WQM4	unreviewed	Heparan sulfate 2-O-sulfotransferase pipe	27457	Bactrocera dorsalis	303	PF03567	27..281
A0A034WU60	unreviewed	Heparan sulfate 2-O-sulfotransferase pipe	27457	Bactrocera dorsalis	301	PF03567	25..279
A0A034WVZ8	unreviewed	Heparan sulfate 2-O-sulfotransferase pipe	27457	Bactrocera dorsalis	304	PF03567	26..284
A0A037ZDU8	unreviewed	Sulfotransferase family protein	1454373	Actibacterium mucosum KCTC 23349	272	PF03567	6..248
A0A058ZDJ5	unreviewed	Sulfotransferase domain-containing protein	691883	Fonticula alba	543	PF03567	282..488
A0A058ZII3	unreviewed	Sulfotransferase family protein	1461693	Actibacterium atlanticum	272	PF03567	6..248
A0A058ZLI2	unreviewed	Type II secretory pathway, pullulanase PulA	1461693	Actibacterium atlanticum	218	PF03567	3..212
A0A058ZMP3	unreviewed	Nodulation protein NodH	1461693	Actibacterium atlanticum	469	PF03567	296..465
A0A058ZR16	unreviewed	Sulfotransferase family protein	1461693	Actibacterium atlanticum	265	PF03567	46..265
A0A059DQA8	unreviewed	Sulfotransferase family protein	1280944	Hyphomonas sp. CY54-11-8	172	PF03567	30..170
A0A059DWU3	unreviewed	Methyltransferase type 11 domain-containing protein	1280948	Hyphomonas atlantica	552	PF03567	5..214
A0A060VYY8	unreviewed	Carbohydrate sulfotransferase	8022	Oncorhynchus mykiss	319	PF03567	74..311
A0A060WEA5	unreviewed	Carbohydrate sulfotransferase	8022	Oncorhynchus mykiss	215	PF03567	9..208
A0A060WIY7	unreviewed	Uronyl 2-sulfotransferase a	8022	Oncorhynchus mykiss	372	PF03567	61..307
A0A060WMP7	unreviewed	Heparan-sulfate 6-O-sulfotransferase	8022	Oncorhynchus mykiss	261	PF03567	86..132
A0A060WPH0	unreviewed	Heparan-sulfate 6-O-sulfotransferase	8022	Oncorhynchus mykiss	333	PF03567	98..275
A0A060WUX1	unreviewed	Heparan-sulfate 6-O-sulfotransferase	8022	Oncorhynchus mykiss	236	PF03567	1..169
A0A060WW52	unreviewed	Heparan-sulfate 6-O-sulfotransferase	8022	Oncorhynchus mykiss	437	PF03567	77..350
A0A060X8Z4	unreviewed	Carbohydrate sulfotransferase	8022	Oncorhynchus mykiss	391	PF03567	147..383
A0A060X9G5	unreviewed	Carbohydrate sulfotransferase	8022	Oncorhynchus mykiss	372	PF03567	133..361
A0A060XEU8	unreviewed	Heparan-sulfate 6-O-sulfotransferase	8022	Oncorhynchus mykiss	207	PF03567	86..133
A0A060XHP8	unreviewed	Heparan-sulfate 6-O-sulfotransferase	8022	Oncorhynchus mykiss	168	PF03567	73..119
A0A060Y014	unreviewed	Heparan-sulfate 6-O-sulfotransferase	8022	Oncorhynchus mykiss	183	PF03567	86..139
A0A060Y3C2	unreviewed	Carbohydrate sulfotransferase	8022	Oncorhynchus mykiss	274	PF03567	40..266
A0A060Y7C4	unreviewed	Heparan-sulfate 6-O-sulfotransferase	8022	Oncorhynchus mykiss	232	PF03567	1..173
A0A060YA60	unreviewed	Carbohydrate sulfotransferase	8022	Oncorhynchus mykiss	154	PF03567	122..153
A0A060YDI6	unreviewed	Carbohydrate sulfotransferase	8022	Oncorhynchus mykiss	282	PF03567	37..274
A0A060YE59	unreviewed	Heparan-sulfate 6-O-sulfotransferase	8022	Oncorhynchus mykiss	229	PF03567	1..169
A0A060YF92	unreviewed	Carbohydrate sulfotransferase	8022	Oncorhynchus mykiss	340	PF03567	96..332
A0A060YV37	unreviewed	Carbohydrate sulfotransferase	8022	Oncorhynchus mykiss	342	PF03567	101..335
A0A060Z0R0	unreviewed	Heparan-sulfate 6-O-sulfotransferase	8022	Oncorhynchus mykiss	188	PF03567	86..140
A0A060Z1T8	unreviewed	Carbohydrate sulfotransferase	8022	Oncorhynchus mykiss	342	PF03567	101..335
A0A060Z9Y5	unreviewed	Sulfotransferase	8022	Oncorhynchus mykiss	120	PF03567	4..90
A0A060ZF53	unreviewed	Heparan sulfate 2-O-sulfotransferase 1	8022	Oncorhynchus mykiss	218	PF03567	20..182
A0A060ZF85	unreviewed	Heparan-sulfate 6-O-sulfotransferase	8022	Oncorhynchus mykiss	203	PF03567	5..142
A0A061HWB5	unreviewed	Carbohydrate sulfotransferase	10029	Cricetulus griseus	313	PF03567	72..306
A0A061HXD0	unreviewed	Heparan-sulfate 6-O-sulfotransferase	10029	Cricetulus griseus	316	PF03567	220..268
A0A061HXW2	unreviewed	Heparan-sulfate 6-O-sulfotransferase	10029	Cricetulus griseus	415	PF03567	113..289
A0A061IIK5	unreviewed	Heparan-sulfate 6-O-sulfotransferase	10029	Cricetulus griseus	266	PF03567	32..206
A0A061IIX5	unreviewed	Uronyl 2-sulfotransferase	10029	Cricetulus griseus	381	PF03567	47..293
A0A061IN83	unreviewed	Heparan-sulfate 6-O-sulfotransferase	10029	Cricetulus griseus	440	PF03567	67..117
A0A061Q984	unreviewed	Sulfotransferase family protein	1492281	alpha proteobacterium Q-1	224	PF03567	5..222
A0A061QPZ3	unreviewed	Carbohydrate sulfotransferase	582737	Tetraselmis sp. GSL018	424	PF03567	145..397
A0A061R480	unreviewed	Carbohydrate sulfotransferase	582737	Tetraselmis sp. GSL018	378	PF03567	70..276
A0A061RGU4	unreviewed	Carbohydrate sulfotransferase	582737	Tetraselmis sp. GSL018	383	PF03567	75..282
A0A061RM31	unreviewed	Carbohydrate sulfotransferase	582737	Tetraselmis sp. GSL018	178	PF03567	24..149
A0A061RPS0	unreviewed	Sulfotransferase	582737	Tetraselmis sp. GSL018	334	PF03567	140..320
A0A061RU90	unreviewed	Carbohydrate sulfotransferase	582737	Tetraselmis sp. GSL018	383	PF03567	75..270
A0A061RWR2	unreviewed	Sulfotransferase	582737	Tetraselmis sp. GSL018	360	PF03567	179..335
A0A061S402	unreviewed	Carbohydrate sulfotransferase	582737	Tetraselmis sp. GSL018	276	PF03567	1..165
A0A061S7A0	unreviewed	Sulfotransferase	582737	Tetraselmis sp. GSL018	280	PF03567	34..195
A0A061S8B4	unreviewed	Uncharacterized protein	582737	Tetraselmis sp. GSL018	200	PF03567	1..143
A0A061SBC0	unreviewed	Carbohydrate sulfotransferase	582737	Tetraselmis sp. GSL018	275	PF03567	25..149
A0A061SEA6	unreviewed	Carbohydrate sulfotransferase	582737	Tetraselmis sp. GSL018	289	PF03567	55..230
A0A061SHS9	unreviewed	Heparan sulfate 2-O-sulfotransferase HS2ST1	582737	Tetraselmis sp. GSL018	279	PF03567	42..219
A0A061SQ58	unreviewed	Type II secretory pathway, pullulanase PulA	83219	Sulfitobacter mediterraneus	215	PF03567	3..187
A0A061SW71	unreviewed	Nodulation protein NodH	83219	Sulfitobacter mediterraneus	477	PF03567	296..472
A0A061SWT3	unreviewed	Sulfotransferase family protein	83219	Sulfitobacter mediterraneus	272	PF03567	6..248
A0A067QKN1	unreviewed	Carbohydrate sulfotransferase	136037	Zootermopsis nevadensis	321	PF03567	61..300
A0A067QXJ6	unreviewed	Carbohydrate sulfotransferase	136037	Zootermopsis nevadensis	308	PF03567	45..298
A0A067R0F1	unreviewed	Heparan-sulfate 6-O-sulfotransferase	136037	Zootermopsis nevadensis	442	PF03567	117..388
A0A067R0P5	unreviewed	Heparan sulfate 2-O-sulfotransferase pipe	136037	Zootermopsis nevadensis	344	PF03567	74..326
A0A067R428	unreviewed	Carbohydrate sulfotransferase	136037	Zootermopsis nevadensis	337	PF03567	95..327
A0A067R7J8	unreviewed	Heparan sulfate 2-O-sulfotransferase pipe	136037	Zootermopsis nevadensis	360	PF03567	77..339
A0A067R7X5	unreviewed	Carbohydrate sulfotransferase	136037	Zootermopsis nevadensis	269	PF03567	20..257
A0A067RG43	unreviewed	Carbohydrate sulfotransferase	136037	Zootermopsis nevadensis	369	PF03567	104..343
A0A067RLT5	unreviewed	Carbohydrate sulfotransferase	136037	Zootermopsis nevadensis	391	PF03567	134..379
A0A067RNP2	unreviewed	Heparan sulfate 2-O-sulfotransferase 1	136037	Zootermopsis nevadensis	358	PF03567	76..324
A0A068XZA2	unreviewed	Heparan sulfate 2 O sulfotransferase HS2ST1	6211	Echinococcus multilocularis	335	PF03567	44..185
A0A069DYQ7	unreviewed	Putative heparin sulfate o-sulfotransferase-like protein	65343	Panstrongylus megistus	351	PF03567	67..317
A0A069IP40	unreviewed	Sulfotransferase	1495854	Brevundimonas sp. EAKA	212	PF03567	1..206
A0A073CEH1	unreviewed	Sulfotransferase family protein	388467	Planktothrix agardhii (strain NIVA-CYA 126/8)	278	PF03567	21..274
A0A073CRI8	unreviewed	Putative Carbohydrate sulfotransferase	388467	Planktothrix agardhii (strain NIVA-CYA 126/8)	229	PF03567	1..117,163..228
A0A073IKF8	unreviewed	Sulfotransferase family protein	1300350	Sulfitobacter donghicola DSW-25 = KCTC 12864 = JCM 14565	272	PF03567	6..248
A0A073ILT5	unreviewed	Nodulation protein NodH	1300350	Sulfitobacter donghicola DSW-25 = KCTC 12864 = JCM 14565	476	PF03567	294..471
A0A073IX12	unreviewed	Sulfotransferase family protein	1402135	Pseudosulfitobacter pseudonitzschiae	310	PF03567	61..242
A0A073IYS3	unreviewed	Sulfotransferase family protein	1402135	Pseudosulfitobacter pseudonitzschiae	272	PF03567	6..248
A0A073J2M9	unreviewed	Sulfotransferase family protein	1402135	Pseudosulfitobacter pseudonitzschiae	231	PF03567	3..107
A0A073J324	unreviewed	Sulfotransferase family protein	1402135	Pseudosulfitobacter pseudonitzschiae	232	PF03567	2..221
A0A073J573	unreviewed	Nodulation protein NodH	1402135	Pseudosulfitobacter pseudonitzschiae	475	PF03567	287..472
A0A073J8S2	unreviewed	Sulfotransferase family protein	1402135	Pseudosulfitobacter pseudonitzschiae	221	PF03567	2..164
A0A073JFU2	unreviewed	Type II secretory pathway, pullulanase PulA	1402135	Pseudosulfitobacter pseudonitzschiae	217	PF03567	3..98
A0A073KKB7	unreviewed	RNA methyltransferase	574375	Bacillus gaemokensis	258	PF03567	31..254
A0A074J4L6	unreviewed	Sulfotransferase family protein	1353537	Thioclava pacifica DSM 10166	276	PF03567	39..148
A0A074J802	unreviewed	Sulfotransferase family protein	1353537	Thioclava pacifica DSM 10166	337	PF03567	94..255
A0A074JM56	unreviewed	Sulfotransferase family	1353537	Thioclava pacifica DSM 10166	272	PF03567	6..248
A0A074JPN3	unreviewed	Type II secretory pathway, pullulanase PulA	1353528	Thioclava indica	233	PF03567	19..116
A0A074JTT3	unreviewed	Sulfotransferase family	1353528	Thioclava indica	214	PF03567	2..212
A0A074JUH4	unreviewed	Type II secretory pathway, pullulanase PulA	1353537	Thioclava pacifica DSM 10166	218	PF03567	5..104
A0A074JVM1	unreviewed	Sulfotransferase family protein	1353528	Thioclava indica	198	PF03567	2..194
A0A074JWG3	unreviewed	Gamma-glutamyl kinase	1353528	Thioclava indica	206	PF03567	10..179
A0A074JX40	unreviewed	Sulfotransferase family	1353528	Thioclava indica	272	PF03567	6..248
A0A074JYM2	unreviewed	Sulfotransferase family protein	1353537	Thioclava pacifica DSM 10166	216	PF03567	7..212
A0A074TAD3	unreviewed	Sulfotransferase family protein	1185766	Thioclava dalianensis	233	PF03567	79..227
A0A074TAP0	unreviewed	Sulfotransferase family protein	1185766	Thioclava dalianensis	264	PF03567	22..131
A0A074TMT4	unreviewed	Type II secretory pathway, pullulanase PulA	1185766	Thioclava dalianensis	215	PF03567	2..164
A0A074U2W8	unreviewed	Sulfotransferase family protein	1185766	Thioclava dalianensis	272	PF03567	6..248
A0A074ZV14	unreviewed	Heparan-sulfate 6-O-sulfotransferase	6198	Opisthorchis viverrini	594	PF03567	202..492
A0A075A8K9	unreviewed	Heparan sulfate 2-O-sulfotransferase	6198	Opisthorchis viverrini	515	PF03567	67..196,223..353
A0A075NZD4	unreviewed	Sulfotransferase	589873	Alteromonas australica	219	PF03567	3..214
A0A075P7C5	unreviewed	Sulfotransferase family protein	589873	Alteromonas australica	229	PF03567	2..225
A0A076FG97	unreviewed	Putative carbohydrate sulfotransferase	1474867	Aureococcus anophagefferens virus	209	PF03567	7..208
A0A076H3U7	unreviewed	Carbohydrate sulfotransferase	1280380	Synechococcus sp. KORDI-100	250	PF03567	5..221
A0A076H5C4	unreviewed	Sulfotransferase family protein	1280380	Synechococcus sp. KORDI-100	207	PF03567	4..200
A0A076H5I4	unreviewed	Carbohydrate sulfotransferase	1280380	Synechococcus sp. KORDI-100	223	PF03567	3..190
A0A076H8Q5	unreviewed	Sulfotransferase family protein	585423	Synechococcus sp. KORDI-49	240	PF03567	5..221
A0A076HAK5	unreviewed	Carbohydrate sulfotransferase	585423	Synechococcus sp. KORDI-49	262	PF03567	7..220
A0A076HB33	unreviewed	protein O-GlcNAc transferase	585423	Synechococcus sp. KORDI-49	1077	PF03567	25..243
A0A076HD13	unreviewed	Sulfotransferase family protein	585423	Synechococcus sp. KORDI-49	266	PF03567	3..128
A0A076HGQ7	unreviewed	Sulfotransferase family protein	585425	Synechococcus sp. KORDI-52	274	PF03567	41..259
A0A076HIG4	unreviewed	Carbohydrate sulfotransferase	585425	Synechococcus sp. KORDI-52	249	PF03567	2..211
A0A077YYL5	unreviewed	Heparan-sulfate 6-O-sulfotransferase	36087	Trichuris trichiura	412	PF03567	113..388
A0A077ZCG6	unreviewed	Sulfotransfer 2 domain containing protein	36087	Trichuris trichiura	303	PF03567	16..262
A0A078H5U0	unreviewed	Protein-tyrosine sulfotransferase	3708	Brassica napus	498	PF03567	63..170
A0A078J4H3	unreviewed	Protein-tyrosine sulfotransferase	3708	Brassica napus	496	PF03567	60..172
A0A081G357	unreviewed	Alpha-2,3-sialyltransferase	1232683	Marinobacterium lacunae	233	PF03567	87..230
A0A084TIL8	unreviewed	Sulfotransferase domain-containing protein	1197477	Mangrovimonas yunxiaonensis	223	PF03567	44..127
A0A084VAW3	unreviewed	Carbohydrate sulfotransferase	74873	Anopheles sinensis	248	PF03567	17..238
A0A084VBI8	unreviewed	Heparan-sulfate 6-O-sulfotransferase	74873	Anopheles sinensis	294	PF03567	58..241
A0A084W453	unreviewed	AGAP006058-PA-like protein	74873	Anopheles sinensis	401	PF03567	127..384
A0A084W834	unreviewed	AGAP008166-PA-like protein	74873	Anopheles sinensis	359	PF03567	72..322
A0A084WDM9	unreviewed	Carbohydrate sulfotransferase	74873	Anopheles sinensis	352	PF03567	111..345
A0A084WM49	unreviewed	Carbohydrate sulfotransferase	74873	Anopheles sinensis	183	PF03567	44..172
A0A084WM50	unreviewed	Carbohydrate sulfotransferase	74873	Anopheles sinensis	239	PF03567	105..218
A0A084WSN5	unreviewed	Carbohydrate sulfotransferase	74873	Anopheles sinensis	261	PF03567	26..249
A0A084WTF8	unreviewed	Carbohydrate sulfotransferase	74873	Anopheles sinensis	242	PF03567	101..232
A0A085M5N2	unreviewed	Heparan-sulfate 6-O-sulfotransferase	68888	Trichuris suis	1033	PF03567	113..388
A0A085N6W7	unreviewed	Heparan-sulfate 6-O-sulfotransferase	68888	Trichuris suis	1146	PF03567	264..539
A0A085TXH6	unreviewed	Sulfotransferase family protein	1317124	Thioclava atlantica	338	PF03567	93..264
A0A085TZ77	unreviewed	Type II secretory pathway, pullulanase PulA	1317124	Thioclava atlantica	215	PF03567	9..180
A0A085TZD1	unreviewed	Sulfotransferase family protein	1317124	Thioclava atlantica	272	PF03567	6..248
A0A085UZN1	unreviewed	Sulfotransferase	317	Pseudomonas syringae	231	PF03567	50..231
A0A085VR27	unreviewed	Sulfotransferase	317	Pseudomonas syringae	231	PF03567	79..231
A0A086D5X3	unreviewed	Sulfotransferase	1492922	Gammaproteobacteria bacterium MFB021	243	PF03567	49..241
A0A086Y5Y6	unreviewed	Sulfotransferase family protein	1105367	Paenirhodobacter enshiensis	272	PF03567	6..248
A0A087QHJ4	unreviewed	Heparan sulfate 2-O-sulfotransferase 1	9233	Aptenodytes forsteri	315	PF03567	30..279
A0A087QVD6	unreviewed	Heparan-sulfate 6-O-sulfotransferase	9233	Aptenodytes forsteri	232	PF03567	2..176
A0A087QW33	unreviewed	Carbohydrate sulfotransferase	9233	Aptenodytes forsteri	364	PF03567	120..356
A0A087QYP5	unreviewed	Carbohydrate sulfotransferase	9233	Aptenodytes forsteri	262	PF03567	32..259
A0A087R634	unreviewed	Uronyl 2-sulfotransferase	9233	Aptenodytes forsteri	326	PF03567	24..270
A0A087R8U8	unreviewed	Carbohydrate sulfotransferase	9233	Aptenodytes forsteri	274	PF03567	38..272
A0A087RBT9	unreviewed	Heparan-sulfate 6-O-sulfotransferase	9233	Aptenodytes forsteri	236	PF03567	2..176
A0A087RC62	unreviewed	Carbohydrate sulfotransferase	9233	Aptenodytes forsteri	281	PF03567	38..274
A0A087RED2	unreviewed	Carbohydrate sulfotransferase	9233	Aptenodytes forsteri	311	PF03567	75..308
A0A087RFX5	unreviewed	Carbohydrate sulfotransferase	9233	Aptenodytes forsteri	419	PF03567	161..411
A0A087RI38	unreviewed	Heparan-sulfate 6-O-sulfotransferase	9233	Aptenodytes forsteri	232	PF03567	2..176
A0A087RJM5	unreviewed	Carbohydrate sulfotransferase	9233	Aptenodytes forsteri	294	PF03567	50..286
A0A087SZG3	unreviewed	Carbohydrate sulfotransferase	407821	Stegodyphus mimosarum	350	PF03567	115..338
A0A087TDX6	unreviewed	Heparan-sulfate 6-O-sulfotransferase	407821	Stegodyphus mimosarum	241	PF03567	101..228
A0A087TDX7	unreviewed	Heparan-sulfate 6-O-sulfotransferase	407821	Stegodyphus mimosarum	125	PF03567	11..86
A0A087U5T2	unreviewed	Heparan sulfate 2-O-sulfotransferase 1	407821	Stegodyphus mimosarum	369	PF03567	87..335
A0A087UZJ0	unreviewed	Heparan-sulfate 6-O-sulfotransferase	407821	Stegodyphus mimosarum	402	PF03567	99..371
A0A087V2E2	unreviewed	Carbohydrate sulfotransferase	100784	Balearica regulorum gibbericeps	294	PF03567	50..286
A0A087V790	unreviewed	Heparan sulfate 2-O-sulfotransferase 1	100784	Balearica regulorum gibbericeps	315	PF03567	30..279
A0A087VCT7	unreviewed	Heparan-sulfate 6-O-sulfotransferase	100784	Balearica regulorum gibbericeps	236	PF03567	2..176
A0A087VGS3	unreviewed	Carbohydrate sulfotransferase 14	100784	Balearica regulorum gibbericeps	65	PF03567	1..64
A0A087VHJ4	unreviewed	Heparan-sulfate 6-O-sulfotransferase	100784	Balearica regulorum gibbericeps	207	PF03567	2..176
A0A087VI65	unreviewed	Uronyl 2-sulfotransferase	100784	Balearica regulorum gibbericeps	178	PF03567	18..123
A0A087VIS9	unreviewed	Carbohydrate sulfotransferase	100784	Balearica regulorum gibbericeps	262	PF03567	32..259
A0A087VJ67	unreviewed	Carbohydrate sulfotransferase	100784	Balearica regulorum gibbericeps	281	PF03567	38..274
A0A087VKI3	unreviewed	Carbohydrate sulfotransferase	100784	Balearica regulorum gibbericeps	419	PF03567	161..411
A0A087VL18	unreviewed	Carbohydrate sulfotransferase	100784	Balearica regulorum gibbericeps	364	PF03567	120..356
A0A087VL72	unreviewed	Heparan-sulfate 6-O-sulfotransferase	100784	Balearica regulorum gibbericeps	232	PF03567	2..176
A0A087VMU9	unreviewed	Carbohydrate sulfotransferase	100784	Balearica regulorum gibbericeps	288	PF03567	52..286
A0A087VQD6	unreviewed	Carbohydrate sulfotransferase	100784	Balearica regulorum gibbericeps	311	PF03567	75..308
A0A087X334	unreviewed	Heparan sulfate 2-O-sulfotransferase 1b	48698	Poecilia formosa	351	PF03567	66..314
A0A087X4T3	unreviewed	Carbohydrate sulfotransferase	48698	Poecilia formosa	383	PF03567	142..376
A0A087X8J1	unreviewed	Carbohydrate sulfotransferase	48698	Poecilia formosa	337	PF03567	92..329
A0A087XDC6	unreviewed	Carbohydrate sulfotransferase	48698	Poecilia formosa	491	PF03567	247..482
A0A087XGK5	unreviewed	Carbohydrate sulfotransferase	48698	Poecilia formosa	415	PF03567	156..407
A0A087XGV0	unreviewed	Carbohydrate sulfotransferase	48698	Poecilia formosa	352	PF03567	108..344
A0A087XGX5	unreviewed	Carbohydrate sulfotransferase	48698	Poecilia formosa	370	PF03567	121..363
A0A087XRE9	unreviewed	Heparan-sulfate 6-O-sulfotransferase	48698	Poecilia formosa	434	PF03567	88..357
A0A087XRU6	unreviewed	Heparan-sulfate 6-O-sulfotransferase	48698	Poecilia formosa	454	PF03567	95..366
A0A087Y045	unreviewed	Heparan-sulfate 6-O-sulfotransferase	48698	Poecilia formosa	442	PF03567	91..365
A0A087Y998	unreviewed	Carbohydrate sulfotransferase	48698	Poecilia formosa	433	PF03567	193..426
A0A087YF47	unreviewed	Heparan-sulfate 6-O-sulfotransferase	48698	Poecilia formosa	435	PF03567	73..342
A0A087YGF4	unreviewed	Carbohydrate sulfotransferase	48698	Poecilia formosa	374	PF03567	135..363
A0A087YGH2	unreviewed	Heparan sulfate 2-O-sulfotransferase 1a	48698	Poecilia formosa	359	PF03567	75..323
A0A087YNY0	unreviewed	Uronyl 2-sulfotransferase a	48698	Poecilia formosa	406	PF03567	101..347
A0A090ANS1	unreviewed	Sulfotransferase family protein	40754	Thioploca ingrica	227	PF03567	3..216
A0A090E7J7	unreviewed	Putative Carbohydrate sulfotransferase 11	408184	Mesorhizobium sp. ORS 3359	277	PF03567	45..271
A0A090F838	unreviewed	Sulfotransferase family protein	408184	Mesorhizobium sp. ORS 3359	159	PF03567	20..157
A0A090GBW6	unreviewed	Sulfotransferase family protein	69974	Mesorhizobium plurifarium	276	PF03567	11..166
A0A090GHT1	unreviewed	Sulfotransferase family protein	69974	Mesorhizobium plurifarium	276	PF03567	11..178
A0A090J1D3	unreviewed	Beta-galactosidase	35841	Caldibacillus thermoamylovorans	263	PF03567	31..259
A0A090KQZ0	unreviewed	Heparan-sulfate 6-O-sulfotransferase	34506	Strongyloides ratti	356	PF03567	45..318
A0A090KTQ6	unreviewed	Sulfotransferase family-containing protein	34506	Strongyloides ratti	234	PF03567	2..220
A0A090KXG8	unreviewed	Sulfotransferase family-containing protein	34506	Strongyloides ratti	272	PF03567	2..258
A0A090KXM0	unreviewed	Sulfotransferase family-containing protein	34506	Strongyloides ratti	303	PF03567	27..293
A0A090L0C0	unreviewed	Sulfotransferase family-containing protein	34506	Strongyloides ratti	420	PF03567	177..407
A0A090L341	unreviewed	Sulfotransferase family-containing protein	34506	Strongyloides ratti	398	PF03567	139..392
A0A090L805	unreviewed	Sulfotransferase family-containing protein	34506	Strongyloides ratti	202	PF03567	65..172
A0A090L9F9	unreviewed	Sulfotransferase family-containing protein	34506	Strongyloides ratti	263	PF03567	10..258
A0A090LER9	unreviewed	Sulfotransferase family-containing protein	34506	Strongyloides ratti	219	PF03567	1..212
A0A090LG26	unreviewed	Sulfotransferase family-containing protein	34506	Strongyloides ratti	213	PF03567	56..212
A0A090LGS4	unreviewed	Sulfotransferase family-containing protein	34506	Strongyloides ratti	323	PF03567	70..315
A0A090LJJ9	unreviewed	Sulfotransferase family-containing protein	34506	Strongyloides ratti	178	PF03567	1..166
A0A090LJK6	unreviewed	Sulfotransferase family-containing protein	34506	Strongyloides ratti	370	PF03567	102..352
A0A090LK68	unreviewed	Sulfotransferase family-containing protein	34506	Strongyloides ratti	296	PF03567	47..295
A0A090LKP7	unreviewed	Sulfotransferase family-containing protein	34506	Strongyloides ratti	164	PF03567	9..164
A0A090LKS5	unreviewed	Sulfotransferase family-containing protein	34506	Strongyloides ratti	314	PF03567	53..303
A0A090LL62	unreviewed	Sulfotransferase family-containing protein	34506	Strongyloides ratti	290	PF03567	96..285
A0A090LM34	unreviewed	Sulfotransferase family-containing protein	34506	Strongyloides ratti	332	PF03567	77..326
A0A090LN18	unreviewed	Sulfotransferase family-containing protein	34506	Strongyloides ratti	240	PF03567	4..235
A0A090LNH5	unreviewed	Sulfotransferase family-containing protein	34506	Strongyloides ratti	326	PF03567	68..318
A0A090LP11	unreviewed	Sulfotransferase family and P-loop containing nucleoside triphosphate hydrolase domain-containing protein	34506	Strongyloides ratti	239	PF03567	2..230
A0A090LQV1	unreviewed	Sulfotransferase family-containing protein	34506	Strongyloides ratti	459	PF03567	211..454
A0A090LQW1	unreviewed	Sulfotransferase family and P-loop containing nucleoside triphosphate hydrolase domain-containing protein	34506	Strongyloides ratti	187	PF03567	31..185
A0A090LRD4	unreviewed	Glycosyltransferase family 92 protein	34506	Strongyloides ratti	688	PF03567	41..218
A0A090LRR7	unreviewed	Sulfotransferase family-containing protein	34506	Strongyloides ratti	241	PF03567	46..231
A0A090MTY8	unreviewed	Sulfotransferase family-containing protein	34506	Strongyloides ratti	364	PF03567	1..221
A0A090MY31	unreviewed	Sulfotransferase family-containing protein	34506	Strongyloides ratti	326	PF03567	56..308
A0A090MZH2	unreviewed	Heparin sulfate O-sulfotransferase	34506	Strongyloides ratti	302	PF03567	23..272
A0A090MZN4	unreviewed	Sulfotransferase family-containing protein	34506	Strongyloides ratti	267	PF03567	9..259
A0A090N033	unreviewed	Sulfotransferase family-containing protein	34506	Strongyloides ratti	302	PF03567	44..298
A0A090N055	unreviewed	Sulfotransferase family and P-loop containing nucleoside triphosphate hydrolase domain-containing protein	34506	Strongyloides ratti	314	PF03567	63..300
A0A090N065	unreviewed	Sulfotransferase family-containing protein	34506	Strongyloides ratti	328	PF03567	71..321
A0A090N0C4	unreviewed	Sulfotransferase family-containing protein	34506	Strongyloides ratti	240	PF03567	2..222
A0A090N0S7	unreviewed	Sulfotransferase family-containing protein	34506	Strongyloides ratti	318	PF03567	68..311
A0A090YU19	unreviewed	Sulfotransferase family protein	2338372	Bacillus clarus	264	PF03567	31..260
A0A091CMH8	unreviewed	Heparan-sulfate 6-O-sulfotransferase	885580	Fukomys damarensis	175	PF03567	74..122
A0A091CNL6	unreviewed	Heparan-sulfate 6-O-sulfotransferase	885580	Fukomys damarensis	451	PF03567	151..332
A0A091CV48	unreviewed	Carbohydrate sulfotransferase	885580	Fukomys damarensis	348	PF03567	105..340
A0A091D4A8	unreviewed	Carbohydrate sulfotransferase	885580	Fukomys damarensis	419	PF03567	161..411
A0A091D7C2	unreviewed	Heparan sulfate 2-O-sulfotransferase 1	885580	Fukomys damarensis	319	PF03567	35..283
A0A091D9S7	unreviewed	Carbohydrate sulfotransferase	885580	Fukomys damarensis	368	PF03567	124..361
A0A091DJ35	unreviewed	Carbohydrate sulfotransferase	885580	Fukomys damarensis	348	PF03567	104..340
A0A091DYR6	unreviewed	Carbohydrate sulfotransferase	885580	Fukomys damarensis	357	PF03567	119..352
A0A091E0E8	unreviewed	Heparan-sulfate 6-O-sulfotransferase	885580	Fukomys damarensis	261	PF03567	1..169
A0A091E4J8	unreviewed	Carbohydrate sulfotransferase	885580	Fukomys damarensis	363	PF03567	131..356
A0A091E535	unreviewed	Heparan-sulfate 6-O-sulfotransferase	885580	Fukomys damarensis	387	PF03567	178..228
A0A091EBJ0	unreviewed	Heparan-sulfate 6-O-sulfotransferase	85066	Corvus brachyrhynchos	232	PF03567	2..176
A0A091EC91	unreviewed	Carbohydrate sulfotransferase	885580	Fukomys damarensis	308	PF03567	113..297
A0A091EF86	unreviewed	Heparan sulfate 2-O-sulfotransferase 1	85066	Corvus brachyrhynchos	315	PF03567	30..279
A0A091EH64	unreviewed	Heparan-sulfate 6-O-sulfotransferase	85066	Corvus brachyrhynchos	236	PF03567	2..176
A0A091EM65	unreviewed	Heparan-sulfate 6-O-sulfotransferase	85066	Corvus brachyrhynchos	232	PF03567	2..176
A0A091EN90	unreviewed	Carbohydrate sulfotransferase	85066	Corvus brachyrhynchos	281	PF03567	38..274
A0A091EP26	unreviewed	Uronyl 2-sulfotransferase	885580	Fukomys damarensis	354	PF03567	53..299
A0A091EUU4	unreviewed	Carbohydrate sulfotransferase	85066	Corvus brachyrhynchos	364	PF03567	120..356
A0A091EVB7	unreviewed	Carbohydrate sulfotransferase	85066	Corvus brachyrhynchos	274	PF03567	38..272
A0A091EX96	unreviewed	Carbohydrate sulfotransferase	85066	Corvus brachyrhynchos	313	PF03567	69..305
A0A091F2X5	unreviewed	Carbohydrate sulfotransferase	85066	Corvus brachyrhynchos	261	PF03567	31..258
A0A091FB80	unreviewed	Carbohydrate sulfotransferase	85066	Corvus brachyrhynchos	416	PF03567	158..408
A0A091FFJ5	unreviewed	Uronyl 2-sulfotransferase	85066	Corvus brachyrhynchos	326	PF03567	24..270
A0A091FFL6	unreviewed	Carbohydrate sulfotransferase	55661	Cuculus canorus	285	PF03567	42..278
A0A091FJJ5	unreviewed	Carbohydrate sulfotransferase	85066	Corvus brachyrhynchos	299	PF03567	63..296
A0A091FML0	unreviewed	Carbohydrate sulfotransferase	55661	Cuculus canorus	419	PF03567	161..411
A0A091FT27	unreviewed	Heparan sulfate 2-O-sulfotransferase 1	55661	Cuculus canorus	315	PF03567	30..279
A0A091FVC6	unreviewed	Heparan-sulfate 6-O-sulfotransferase	55661	Cuculus canorus	232	PF03567	2..176
A0A091FY05	unreviewed	Carbohydrate sulfotransferase	55661	Cuculus canorus	364	PF03567	120..356
A0A091G372	unreviewed	Carbohydrate sulfotransferase	55661	Cuculus canorus	313	PF03567	69..305
A0A091G600	unreviewed	Heparan-sulfate 6-O-sulfotransferase	55661	Cuculus canorus	232	PF03567	2..176
A0A091G696	unreviewed	Uronyl 2-sulfotransferase	55661	Cuculus canorus	326	PF03567	24..270
A0A091G9B3	unreviewed	Carbohydrate sulfotransferase	55661	Cuculus canorus	311	PF03567	75..308
A0A091GG58	unreviewed	Carbohydrate sulfotransferase	55661	Cuculus canorus	274	PF03567	38..272
A0A091GKF2	unreviewed	Carbohydrate sulfotransferase	55661	Cuculus canorus	262	PF03567	32..259
A0A091GLE5	unreviewed	Heparan-sulfate 6-O-sulfotransferase	55661	Cuculus canorus	236	PF03567	2..176
A0A091GTE1	unreviewed	Carbohydrate sulfotransferase	175836	Buceros rhinoceros silvestris	420	PF03567	162..412
A0A091GZC4	unreviewed	Heparan sulfate 2-O-sulfotransferase 1	175836	Buceros rhinoceros silvestris	236	PF03567	4..200
A0A091H276	unreviewed	Carbohydrate sulfotransferase	175836	Buceros rhinoceros silvestris	308	PF03567	72..305
A0A091H607	unreviewed	Heparan-sulfate 6-O-sulfotransferase	175836	Buceros rhinoceros silvestris	249	PF03567	18..193
A0A091H6L2	unreviewed	Carbohydrate sulfotransferase	175836	Buceros rhinoceros silvestris	262	PF03567	32..259
A0A091H7F2	unreviewed	Carbohydrate sulfotransferase	175836	Buceros rhinoceros silvestris	286	PF03567	50..284
A0A091H8M1	unreviewed	Carbohydrate sulfotransferase	175836	Buceros rhinoceros silvestris	364	PF03567	120..356
A0A091HBI8	unreviewed	Uronyl 2-sulfotransferase	175836	Buceros rhinoceros silvestris	333	PF03567	31..277
A0A091HCK4	unreviewed	Carbohydrate sulfotransferase	175836	Buceros rhinoceros silvestris	281	PF03567	38..274
A0A091HDU4	unreviewed	Carbohydrate sulfotransferase	175836	Buceros rhinoceros silvestris	284	PF03567	40..276
A0A091HFB9	unreviewed	Heparan-sulfate 6-O-sulfotransferase	175836	Buceros rhinoceros silvestris	232	PF03567	2..176
A0A091HGN0	unreviewed	Carbohydrate sulfotransferase	9244	Calypte anna	313	PF03567	69..305
A0A091HH03	unreviewed	Heparan-sulfate 6-O-sulfotransferase	175836	Buceros rhinoceros silvestris	236	PF03567	2..176
A0A091HJN4	unreviewed	Carbohydrate sulfotransferase	9244	Calypte anna	272	PF03567	29..265
A0A091HSN6	unreviewed	Heparan-sulfate 6-O-sulfotransferase	9244	Calypte anna	232	PF03567	2..176
A0A091HTZ0	unreviewed	Heparan sulfate 2-O-sulfotransferase 1	9244	Calypte anna	315	PF03567	30..278
A0A091HVI2	unreviewed	Carbohydrate sulfotransferase	9244	Calypte anna	274	PF03567	38..272
A0A091I5J1	unreviewed	Carbohydrate sulfotransferase	9244	Calypte anna	311	PF03567	75..308
A0A091I7G5	unreviewed	Carbohydrate sulfotransferase	9244	Calypte anna	362	PF03567	118..354
A0A091IEQ0	unreviewed	Carbohydrate sulfotransferase	9244	Calypte anna	262	PF03567	32..259
A0A091IFL9	unreviewed	Heparan-sulfate 6-O-sulfotransferase	9244	Calypte anna	236	PF03567	2..176
A0A091IHV5	unreviewed	Heparan-sulfate 6-O-sulfotransferase	9244	Calypte anna	232	PF03567	2..176
A0A091IID9	unreviewed	Uronyl 2-sulfotransferase	9244	Calypte anna	326	PF03567	24..270
A0A091IY58	unreviewed	Carbohydrate sulfotransferase	9244	Calypte anna	415	PF03567	157..407
A0A091IZ44	unreviewed	Heparan sulfate 2-O-sulfotransferase 1	188379	Egretta garzetta	315	PF03567	30..279
A0A091J142	unreviewed	Carbohydrate sulfotransferase	188379	Egretta garzetta	274	PF03567	38..272
A0A091J8T0	unreviewed	Carbohydrate sulfotransferase	188379	Egretta garzetta	364	PF03567	120..356
A0A091J9Y3	unreviewed	Heparan-sulfate 6-O-sulfotransferase	188379	Egretta garzetta	236	PF03567	2..176
A0A091JMD6	unreviewed	Carbohydrate sulfotransferase	188379	Egretta garzetta	419	PF03567	161..411
A0A091JNZ0	unreviewed	Uronyl 2-sulfotransferase	188379	Egretta garzetta	325	PF03567	24..270
A0A091JRN0	unreviewed	Carbohydrate sulfotransferase	188379	Egretta garzetta	311	PF03567	75..308
A0A091JSX3	unreviewed	Heparan sulfate 2-O-sulfotransferase 1	57412	Colius striatus	315	PF03567	30..278
A0A091JXP8	unreviewed	Carbohydrate sulfotransferase	188379	Egretta garzetta	283	PF03567	40..276
A0A091JYH2	unreviewed	Uronyl 2-sulfotransferase	57412	Colius striatus	326	PF03567	24..270
A0A091JYQ6	unreviewed	Carbohydrate sulfotransferase	57412	Colius striatus	281	PF03567	47..274
A0A091K078	unreviewed	Carbohydrate sulfotransferase	188379	Egretta garzetta	262	PF03567	32..259
A0A091K0P7	unreviewed	Heparan-sulfate 6-O-sulfotransferase	57412	Colius striatus	232	PF03567	2..176
A0A091K1P8	unreviewed	Carbohydrate sulfotransferase	57412	Colius striatus	284	PF03567	40..276
A0A091K525	unreviewed	Carbohydrate sulfotransferase	57412	Colius striatus	310	PF03567	74..307
A0A091K5Z5	unreviewed	Carbohydrate sulfotransferase	57412	Colius striatus	419	PF03567	161..411
A0A091KD57	unreviewed	Carbohydrate sulfotransferase	57412	Colius striatus	364	PF03567	120..357
A0A091KDP1	unreviewed	Carbohydrate sulfotransferase	188379	Egretta garzetta	313	PF03567	69..305
A0A091KH08	unreviewed	Heparan-sulfate 6-O-sulfotransferase	187382	Chlamydotis macqueenii	232	PF03567	2..176
A0A091KMP4	unreviewed	Carbohydrate sulfotransferase	187382	Chlamydotis macqueenii	281	PF03567	38..274
A0A091KQ49	unreviewed	Heparan-sulfate 6-O-sulfotransferase	187382	Chlamydotis macqueenii	236	PF03567	2..176
A0A091KWQ8	unreviewed	Carbohydrate sulfotransferase	187382	Chlamydotis macqueenii	419	PF03567	161..411
A0A091L0J3	unreviewed	Heparan-sulfate 6-O-sulfotransferase	187382	Chlamydotis macqueenii	232	PF03567	2..176
A0A091L294	unreviewed	Heparan-sulfate 6-O-sulfotransferase	57412	Colius striatus	236	PF03567	2..176
A0A091L621	unreviewed	Uronyl 2-sulfotransferase	43455	Cathartes aura	309	PF03567	7..253
A0A091LCK1	unreviewed	Carbohydrate sulfotransferase	43455	Cathartes aura	262	PF03567	32..259
A0A091LD02	unreviewed	Heparan-sulfate 6-O-sulfotransferase	43455	Cathartes aura	203	PF03567	2..176
A0A091LDI6	unreviewed	Carbohydrate sulfotransferase	43455	Cathartes aura	419	PF03567	161..411
A0A091LEC2	unreviewed	Carbohydrate sulfotransferase 14	43455	Cathartes aura	66	PF03567	2..65
A0A091LF51	unreviewed	Carbohydrate sulfotransferase	43455	Cathartes aura	274	PF03567	38..272
A0A091LFI9	unreviewed	Carbohydrate sulfotransferase	43455	Cathartes aura	311	PF03567	75..308
A0A091LI57	unreviewed	Carbohydrate sulfotransferase	187382	Chlamydotis macqueenii	364	PF03567	120..356
A0A091LLP8	unreviewed	Carbohydrate sulfotransferase	187382	Chlamydotis macqueenii	262	PF03567	32..259
A0A091LQI0	unreviewed	Carbohydrate sulfotransferase	187382	Chlamydotis macqueenii	296	PF03567	52..288
A0A091LUG7	unreviewed	Carbohydrate sulfotransferase	54380	Cariama cristata	274	PF03567	38..272
A0A091LUR4	unreviewed	Heparan-sulfate 6-O-sulfotransferase	54380	Cariama cristata	232	PF03567	2..176
A0A091LXL6	unreviewed	Carbohydrate sulfotransferase	54380	Cariama cristata	419	PF03567	161..411
A0A091LZF5	unreviewed	Heparan sulfate 2-O-sulfotransferase 1	54380	Cariama cristata	315	PF03567	31..279
A0A091M1M7	unreviewed	Heparan-sulfate 6-O-sulfotransferase	43455	Cathartes aura	236	PF03567	2..176
A0A091M8A0	unreviewed	Heparan-sulfate 6-O-sulfotransferase	54380	Cariama cristata	236	PF03567	2..176
A0A091MAR0	unreviewed	Carbohydrate sulfotransferase	54380	Cariama cristata	294	PF03567	50..286
A0A091MB84	unreviewed	Carbohydrate sulfotransferase	43455	Cathartes aura	364	PF03567	120..356
A0A091MBF7	unreviewed	Carbohydrate sulfotransferase	43455	Cathartes aura	313	PF03567	69..305
A0A091MD82	unreviewed	Uronyl 2-sulfotransferase	57068	Acanthisitta chloris	326	PF03567	24..270
A0A091MD95	unreviewed	Heparan-sulfate 6-O-sulfotransferase	57068	Acanthisitta chloris	236	PF03567	2..176
A0A091MJ94	unreviewed	Carbohydrate sulfotransferase	57068	Acanthisitta chloris	284	PF03567	41..277
A0A091MJN2	unreviewed	Carbohydrate sulfotransferase	57068	Acanthisitta chloris	419	PF03567	161..411
A0A091MKR9	unreviewed	Heparan-sulfate 6-O-sulfotransferase	57068	Acanthisitta chloris	232	PF03567	2..176
A0A091MS18	unreviewed	Carbohydrate sulfotransferase	57068	Acanthisitta chloris	262	PF03567	32..259
A0A091MSJ3	unreviewed	Carbohydrate sulfotransferase	57068	Acanthisitta chloris	311	PF03567	75..308
A0A091MU84	unreviewed	Heparan-sulfate 6-O-sulfotransferase	57397	Apaloderma vittatum	236	PF03567	2..176
A0A091MUD1	unreviewed	Carbohydrate sulfotransferase	57068	Acanthisitta chloris	364	PF03567	120..357
A0A091MVU1	unreviewed	Heparan-sulfate 6-O-sulfotransferase	57068	Acanthisitta chloris	232	PF03567	2..176
A0A091MXS6	unreviewed	Carbohydrate sulfotransferase	57397	Apaloderma vittatum	284	PF03567	40..276
A0A091MZL2	unreviewed	Carbohydrate sulfotransferase	57068	Acanthisitta chloris	270	PF03567	38..268
A0A091N1P8	unreviewed	Heparan-sulfate 6-O-sulfotransferase	57397	Apaloderma vittatum	232	PF03567	2..176
A0A091N3C6	unreviewed	Carbohydrate sulfotransferase	57068	Acanthisitta chloris	284	PF03567	40..276
A0A091NC18	unreviewed	Carbohydrate sulfotransferase	57397	Apaloderma vittatum	262	PF03567	32..259
A0A091NPC5	unreviewed	Heparan-sulfate 6-O-sulfotransferase	57397	Apaloderma vittatum	232	PF03567	2..176
A0A091NPM2	unreviewed	Heparan sulfate 2-O-sulfotransferase 1	57068	Acanthisitta chloris	315	PF03567	30..279
A0A091NQV4	unreviewed	Carbohydrate sulfotransferase 14	57397	Apaloderma vittatum	67	PF03567	1..66
A0A091NSU0	unreviewed	Carbohydrate sulfotransferase	8969	Haliaeetus albicilla	419	PF03567	161..411
A0A091NUP9	unreviewed	Heparan-sulfate 6-O-sulfotransferase	8969	Haliaeetus albicilla	230	PF03567	2..174
A0A091NVU2	unreviewed	Carbohydrate sulfotransferase	8969	Haliaeetus albicilla	311	PF03567	75..308
A0A091NZH3	unreviewed	Heparan-sulfate 6-O-sulfotransferase	8969	Haliaeetus albicilla	203	PF03567	2..176
A0A091P6D9	unreviewed	Carbohydrate sulfotransferase	188344	Leptosomus discolor	311	PF03567	75..308
A0A091P8E3	unreviewed	Heparan-sulfate 6-O-sulfotransferase	188344	Leptosomus discolor	236	PF03567	2..176
A0A091PAP2	unreviewed	Carbohydrate sulfotransferase	8969	Haliaeetus albicilla	364	PF03567	120..356
A0A091PEW7	unreviewed	Carbohydrate sulfotransferase	8969	Haliaeetus albicilla	276	PF03567	38..269
A0A091PGP4	unreviewed	Heparan-sulfate 6-O-sulfotransferase	8969	Haliaeetus albicilla	236	PF03567	2..176
A0A091PIM6	unreviewed	Heparan sulfate 2-O-sulfotransferase 1	188344	Leptosomus discolor	315	PF03567	30..279
A0A091PJI5	unreviewed	Carbohydrate sulfotransferase	8969	Haliaeetus albicilla	273	PF03567	37..271
A0A091PUV7	unreviewed	Carbohydrate sulfotransferase	8969	Haliaeetus albicilla	284	PF03567	40..276
A0A091PZF6	unreviewed	Heparan-sulfate 6-O-sulfotransferase	188344	Leptosomus discolor	232	PF03567	2..176
A0A091Q2M4	unreviewed	Carbohydrate sulfotransferase	188344	Leptosomus discolor	364	PF03567	120..356
A0A091Q464	unreviewed	Carbohydrate sulfotransferase	188344	Leptosomus discolor	313	PF03567	69..305
A0A091Q5I1	unreviewed	Heparan-sulfate 6-O-sulfotransferase	188344	Leptosomus discolor	232	PF03567	2..176
A0A091QAS7	unreviewed	Carbohydrate sulfotransferase	188344	Leptosomus discolor	285	PF03567	42..278
A0A091QC69	unreviewed	Uronyl 2-sulfotransferase	57421	Merops nubicus	237	PF03567	15..181
A0A091QDQ7	unreviewed	Carbohydrate sulfotransferase	57421	Merops nubicus	296	PF03567	52..288
A0A091QE90	unreviewed	Heparan-sulfate 6-O-sulfotransferase	57421	Merops nubicus	236	PF03567	2..176
A0A091QNC4	unreviewed	Heparan-sulfate 6-O-sulfotransferase	57421	Merops nubicus	218	PF03567	7..181
A0A091QPM9	unreviewed	Carbohydrate sulfotransferase	54374	Mesitornis unicolor	313	PF03567	69..305
A0A091QS65	unreviewed	Carbohydrate sulfotransferase	57421	Merops nubicus	274	PF03567	38..272
A0A091QTC0	unreviewed	Carbohydrate sulfotransferase	54374	Mesitornis unicolor	286	PF03567	50..284
A0A091QW27	unreviewed	Carbohydrate sulfotransferase	57421	Merops nubicus	262	PF03567	32..259
A0A091QYH0	unreviewed	Heparan-sulfate 6-O-sulfotransferase	57421	Merops nubicus	232	PF03567	2..176
A0A091R513	unreviewed	Carbohydrate sulfotransferase	57421	Merops nubicus	259	PF03567	16..252
A0A091R5Y8	unreviewed	Carbohydrate sulfotransferase	57421	Merops nubicus	363	PF03567	120..356
A0A091R6E7	unreviewed	Heparan sulfate 2-O-sulfotransferase 1	54374	Mesitornis unicolor	315	PF03567	31..279
A0A091RBT4	unreviewed	Carbohydrate sulfotransferase	54374	Mesitornis unicolor	364	PF03567	120..356
A0A091RBZ1	unreviewed	Uronyl 2-sulfotransferase	54374	Mesitornis unicolor	215	PF03567	7..205
A0A091RD17	unreviewed	Heparan-sulfate 6-O-sulfotransferase	54374	Mesitornis unicolor	236	PF03567	2..176
A0A091RHM6	unreviewed	Carbohydrate sulfotransferase	54374	Mesitornis unicolor	289	PF03567	46..282
A0A091RHM9	unreviewed	Carbohydrate sulfotransferase	54374	Mesitornis unicolor	262	PF03567	32..260
A0A091RII3	unreviewed	Carbohydrate sulfotransferase	54374	Mesitornis unicolor	311	PF03567	75..308
A0A091RJN7	unreviewed	Carbohydrate sulfotransferase	54374	Mesitornis unicolor	419	PF03567	161..411
A0A091RTD1	unreviewed	Heparan-sulfate 6-O-sulfotransferase	54374	Mesitornis unicolor	232	PF03567	2..176
A0A091RVD0	unreviewed	Heparan-sulfate 6-O-sulfotransferase	54374	Mesitornis unicolor	232	PF03567	2..176
A0A091RX22	unreviewed	Carbohydrate sulfotransferase	176057	Nestor notabilis	415	PF03567	157..407
A0A091RXL0	unreviewed	Carbohydrate sulfotransferase	176057	Nestor notabilis	282	PF03567	38..274
A0A091RYY2	unreviewed	Carbohydrate sulfotransferase	57421	Merops nubicus	419	PF03567	161..411
A0A091S2X3	unreviewed	Carbohydrate sulfotransferase	176057	Nestor notabilis	311	PF03567	75..308
A0A091S4Q5	unreviewed	Heparan-sulfate 6-O-sulfotransferase	176057	Nestor notabilis	232	PF03567	2..176
A0A091S5W1	unreviewed	Carbohydrate sulfotransferase	176057	Nestor notabilis	262	PF03567	32..259
A0A091S7J8	unreviewed	Uronyl 2-sulfotransferase	176057	Nestor notabilis	326	PF03567	24..270
A0A091S7Q2	unreviewed	Carbohydrate sulfotransferase	176057	Nestor notabilis	364	PF03567	120..357
A0A091S9W6	unreviewed	Heparan-sulfate 6-O-sulfotransferase	176057	Nestor notabilis	232	PF03567	2..176
A0A091SDL2	unreviewed	Carbohydrate sulfotransferase	36300	Pelecanus crispus	262	PF03567	32..259
A0A091SDM0	unreviewed	Carbohydrate sulfotransferase	176057	Nestor notabilis	283	PF03567	40..276
A0A091SJM4	unreviewed	Uronyl 2-sulfotransferase	36300	Pelecanus crispus	239	PF03567	31..227
A0A091SQY8	unreviewed	Heparan sulfate 2-O-sulfotransferase 1	36300	Pelecanus crispus	188	PF03567	31..164
A0A091SSE5	unreviewed	Heparan-sulfate 6-O-sulfotransferase	176057	Nestor notabilis	236	PF03567	2..176
A0A091SUH2	unreviewed	Carbohydrate sulfotransferase	36300	Pelecanus crispus	311	PF03567	75..308
A0A091SXI7	unreviewed	Carbohydrate sulfotransferase 14	36300	Pelecanus crispus	62	PF03567	1..61
A0A091SXW3	unreviewed	Carbohydrate sulfotransferase 14	176057	Nestor notabilis	67	PF03567	1..66
A0A091SYB7	unreviewed	Carbohydrate sulfotransferase	36300	Pelecanus crispus	286	PF03567	50..284
A0A091SYI3	unreviewed	Carbohydrate sulfotransferase	176057	Nestor notabilis	274	PF03567	38..272
A0A091T9A5	unreviewed	Carbohydrate sulfotransferase	97097	Phaethon lepturus	311	PF03567	75..308
A0A091TB95	unreviewed	Carbohydrate sulfotransferase	97097	Phaethon lepturus	364	PF03567	120..356
A0A091TFV7	unreviewed	Heparan-sulfate 6-O-sulfotransferase	97097	Phaethon lepturus	232	PF03567	2..176
A0A091TKC2	unreviewed	Uronyl 2-sulfotransferase	97097	Phaethon lepturus	179	PF03567	18..123
A0A091TLK7	unreviewed	Heparan-sulfate 6-O-sulfotransferase	97097	Phaethon lepturus	226	PF03567	2..176
A0A091TLX4	unreviewed	Carbohydrate sulfotransferase	97097	Phaethon lepturus	302	PF03567	58..294
A0A091TQ39	unreviewed	Heparan-sulfate 6-O-sulfotransferase	36300	Pelecanus crispus	232	PF03567	2..176
A0A091TS97	unreviewed	Carbohydrate sulfotransferase	97097	Phaethon lepturus	262	PF03567	32..259
A0A091TSD0	unreviewed	Carbohydrate sulfotransferase	9218	Phoenicopterus ruber ruber	364	PF03567	120..356
A0A091TV55	unreviewed	Carbohydrate sulfotransferase	97097	Phaethon lepturus	274	PF03567	38..272
A0A091TZS0	unreviewed	Carbohydrate sulfotransferase	9218	Phoenicopterus ruber ruber	274	PF03567	38..272
A0A091U0J7	unreviewed	Carbohydrate sulfotransferase	9218	Phoenicopterus ruber ruber	262	PF03567	32..259
A0A091U1E1	unreviewed	Heparan-sulfate 6-O-sulfotransferase	36300	Pelecanus crispus	236	PF03567	2..176
A0A091U249	unreviewed	Carbohydrate sulfotransferase	9218	Phoenicopterus ruber ruber	311	PF03567	75..308
A0A091U2Y2	unreviewed	Carbohydrate sulfotransferase	9218	Phoenicopterus ruber ruber	313	PF03567	69..305
A0A091U337	unreviewed	Carbohydrate sulfotransferase	36300	Pelecanus crispus	281	PF03567	38..274
A0A091U7C9	unreviewed	Heparan-sulfate 6-O-sulfotransferase	9218	Phoenicopterus ruber ruber	236	PF03567	2..176
A0A091U8P2	unreviewed	Carbohydrate sulfotransferase	9218	Phoenicopterus ruber ruber	419	PF03567	161..411
A0A091UB92	unreviewed	Heparan-sulfate 6-O-sulfotransferase	9218	Phoenicopterus ruber ruber	203	PF03567	2..176
A0A091USM5	unreviewed	Heparan-sulfate 6-O-sulfotransferase	128390	Nipponia nippon	236	PF03567	2..176
A0A091V2F3	unreviewed	Carbohydrate sulfotransferase	128390	Nipponia nippon	274	PF03567	38..272
A0A091V5F9	unreviewed	Uronyl 2-sulfotransferase	128390	Nipponia nippon	325	PF03567	24..270
A0A091V7J8	unreviewed	Heparan-sulfate 6-O-sulfotransferase	128390	Nipponia nippon	232	PF03567	2..176
A0A091VB82	unreviewed	Heparan sulfate 2-O-sulfotransferase 1	128390	Nipponia nippon	315	PF03567	31..279
A0A091VH19	unreviewed	Carbohydrate sulfotransferase	30419	Opisthocomus hoazin	313	PF03567	69..305
A0A091VIF6	unreviewed	Heparan-sulfate 6-O-sulfotransferase	30419	Opisthocomus hoazin	232	PF03567	2..176
A0A091VKL9	unreviewed	Heparan sulfate 2-O-sulfotransferase 1	30419	Opisthocomus hoazin	317	PF03567	30..281
A0A091VMF3	unreviewed	Carbohydrate sulfotransferase	30419	Opisthocomus hoazin	274	PF03567	38..272
A0A091VMY4	unreviewed	Carbohydrate sulfotransferase	128390	Nipponia nippon	311	PF03567	75..308
A0A091VXK1	unreviewed	Carbohydrate sulfotransferase	128390	Nipponia nippon	262	PF03567	32..259
A0A091W0T9	unreviewed	Heparan-sulfate 6-O-sulfotransferase	30419	Opisthocomus hoazin	236	PF03567	2..176
A0A091W443	unreviewed	Carbohydrate sulfotransferase	30419	Opisthocomus hoazin	262	PF03567	32..260
A0A091W5C4	unreviewed	Carbohydrate sulfotransferase	30419	Opisthocomus hoazin	364	PF03567	120..356
A0A091W5C6	unreviewed	Uronyl 2-sulfotransferase	30419	Opisthocomus hoazin	326	PF03567	24..270
A0A091W5X0	unreviewed	Heparan-sulfate 6-O-sulfotransferase	128390	Nipponia nippon	232	PF03567	2..176
A0A091W6L9	unreviewed	Carbohydrate sulfotransferase	30419	Opisthocomus hoazin	283	PF03567	40..276
A0A091W6Z4	unreviewed	Carbohydrate sulfotransferase	128390	Nipponia nippon	311	PF03567	67..303
A0A091W745	unreviewed	Heparan-sulfate 6-O-sulfotransferase	128390	Nipponia nippon	176	PF03567	15..120
A0A091W9D4	unreviewed	Carbohydrate sulfotransferase	30419	Opisthocomus hoazin	419	PF03567	161..411
A0A091WDY5	unreviewed	Carbohydrate sulfotransferase	128390	Nipponia nippon	419	PF03567	161..411
A0A091WKK2	unreviewed	Heparan-sulfate 6-O-sulfotransferase	30419	Opisthocomus hoazin	231	PF03567	21..196
A0A091WL12	unreviewed	Carbohydrate sulfotransferase	128390	Nipponia nippon	281	PF03567	38..274
A0A091WW68	unreviewed	Carbohydrate sulfotransferase	128390	Nipponia nippon	364	PF03567	120..356
A0A091XEQ3	unreviewed	Carbohydrate sulfotransferase	30419	Opisthocomus hoazin	311	PF03567	75..308
A0A093BI22	unreviewed	Carbohydrate sulfotransferase	240206	Pterocles gutturalis	311	PF03567	75..308
A0A093BR17	unreviewed	Carbohydrate sulfotransferase	240206	Pterocles gutturalis	262	PF03567	32..259
A0A093BXM4	unreviewed	Carbohydrate sulfotransferase	240206	Pterocles gutturalis	274	PF03567	38..272
A0A093CAV7	unreviewed	Carbohydrate sulfotransferase	121530	Tauraco erythrolophus	363	PF03567	119..355
A0A093CFS8	unreviewed	Heparan-sulfate 6-O-sulfotransferase	240206	Pterocles gutturalis	236	PF03567	2..176
A0A093CGT7	unreviewed	Carbohydrate sulfotransferase	121530	Tauraco erythrolophus	311	PF03567	75..308
A0A093CH06	unreviewed	Heparan-sulfate 6-O-sulfotransferase	121530	Tauraco erythrolophus	232	PF03567	2..176
A0A093CLE3	unreviewed	Carbohydrate sulfotransferase	240206	Pterocles gutturalis	364	PF03567	120..356
A0A093CWR5	unreviewed	Carbohydrate sulfotransferase	121530	Tauraco erythrolophus	419	PF03567	161..411
A0A093CY97	unreviewed	Uronyl 2-sulfotransferase	121530	Tauraco erythrolophus	309	PF03567	7..253
A0A093CZD6	unreviewed	Carbohydrate sulfotransferase	121530	Tauraco erythrolophus	313	PF03567	69..305
A0A093D0T5	unreviewed	Carbohydrate sulfotransferase	121530	Tauraco erythrolophus	281	PF03567	38..274
A0A093D523	unreviewed	Heparan-sulfate 6-O-sulfotransferase	121530	Tauraco erythrolophus	236	PF03567	2..176
A0A093DQF2	unreviewed	Heparan-sulfate 6-O-sulfotransferase	240206	Pterocles gutturalis	232	PF03567	2..176
A0A093DTY4	unreviewed	Carbohydrate sulfotransferase	240206	Pterocles gutturalis	281	PF03567	38..274
A0A093EGT9	unreviewed	Heparan-sulfate 6-O-sulfotransferase	121530	Tauraco erythrolophus	233	PF03567	2..176
A0A093EHD6	unreviewed	Uronyl 2-sulfotransferase	240206	Pterocles gutturalis	232	PF03567	24..220
A0A093EJR2	unreviewed	Carbohydrate sulfotransferase	121530	Tauraco erythrolophus	274	PF03567	38..272
A0A093EML0	unreviewed	Carbohydrate sulfotransferase	56313	Tyto alba	274	PF03567	38..272
A0A093ESX6	unreviewed	Carbohydrate sulfotransferase	56313	Tyto alba	262	PF03567	32..259
A0A093EUE4	unreviewed	Carbohydrate sulfotransferase	37040	Gavia stellata	364	PF03567	120..356
A0A093EVN2	unreviewed	Carbohydrate sulfotransferase	56313	Tyto alba	419	PF03567	161..411
A0A093EX11	unreviewed	Uronyl 2-sulfotransferase	37040	Gavia stellata	232	PF03567	10..176
A0A093EYX5	unreviewed	Carbohydrate sulfotransferase	121530	Tauraco erythrolophus	262	PF03567	32..259
A0A093EZ02	unreviewed	Carbohydrate sulfotransferase	37040	Gavia stellata	313	PF03567	69..305
A0A093FAF3	unreviewed	Carbohydrate sulfotransferase	37040	Gavia stellata	286	PF03567	43..279
A0A093FFF9	unreviewed	Heparan sulfate 2-O-sulfotransferase 1	56313	Tyto alba	315	PF03567	30..279
A0A093FN99	unreviewed	Carbohydrate sulfotransferase	56313	Tyto alba	311	PF03567	75..308
A0A093FQ23	unreviewed	Heparan-sulfate 6-O-sulfotransferase	56313	Tyto alba	232	PF03567	2..176
A0A093FS11	unreviewed	Carbohydrate sulfotransferase	37040	Gavia stellata	274	PF03567	38..272
A0A093FUU5	unreviewed	Carbohydrate sulfotransferase	56313	Tyto alba	283	PF03567	40..276
A0A093FVP7	unreviewed	Carbohydrate sulfotransferase	56313	Tyto alba	364	PF03567	120..356
A0A093FWT0	unreviewed	Heparan-sulfate 6-O-sulfotransferase	37040	Gavia stellata	232	PF03567	2..176
A0A093FXC5	unreviewed	Carbohydrate sulfotransferase	118200	Dryobates pubescens	419	PF03567	161..411
A0A093G0C2	unreviewed	Heparan-sulfate 6-O-sulfotransferase	37040	Gavia stellata	203	PF03567	2..176
A0A093G0W3	unreviewed	Carbohydrate sulfotransferase	37040	Gavia stellata	311	PF03567	75..308
A0A093G4X1	unreviewed	Carbohydrate sulfotransferase	118200	Dryobates pubescens	281	PF03567	38..274
A0A093G8P7	unreviewed	Carbohydrate sulfotransferase	118200	Dryobates pubescens	261	PF03567	32..259
A0A093GD02	unreviewed	Uronyl 2-sulfotransferase	118200	Dryobates pubescens	179	PF03567	18..123
A0A093GDA7	unreviewed	Heparan-sulfate 6-O-sulfotransferase	118200	Dryobates pubescens	232	PF03567	2..176
A0A093GFN3	unreviewed	Carbohydrate sulfotransferase	118200	Dryobates pubescens	288	PF03567	52..286
A0A093GIU1	unreviewed	Heparan-sulfate 6-O-sulfotransferase	118200	Dryobates pubescens	211	PF03567	2..176
A0A093GK04	unreviewed	Heparan sulfate 2-O-sulfotransferase 1	118200	Dryobates pubescens	315	PF03567	31..279
A0A093GL65	unreviewed	Heparan-sulfate 6-O-sulfotransferase	118200	Dryobates pubescens	236	PF03567	2..176
A0A093GXA7	unreviewed	Carbohydrate sulfotransferase	118200	Dryobates pubescens	313	PF03567	69..305
A0A093H0R7	unreviewed	Carbohydrate sulfotransferase	56313	Tyto alba	294	PF03567	50..286
A0A093H848	unreviewed	Carbohydrate sulfotransferase	441894	Struthio camelus australis	419	PF03567	161..411
A0A093HB17	unreviewed	Carbohydrate sulfotransferase	441894	Struthio camelus australis	364	PF03567	120..356
A0A093HCG8	unreviewed	Carbohydrate sulfotransferase	441894	Struthio camelus australis	311	PF03567	75..308
A0A093HCK1	unreviewed	Heparan sulfate 2-O-sulfotransferase 1	441894	Struthio camelus australis	315	PF03567	31..279
A0A093HHG9	unreviewed	Carbohydrate sulfotransferase	441894	Struthio camelus australis	281	PF03567	38..274
A0A093HI10	unreviewed	Heparan-sulfate 6-O-sulfotransferase	441894	Struthio camelus australis	236	PF03567	2..176
A0A093HKE6	unreviewed	Carbohydrate sulfotransferase	441894	Struthio camelus australis	274	PF03567	38..272
A0A093HQN2	unreviewed	Carbohydrate sulfotransferase	441894	Struthio camelus australis	313	PF03567	69..305
A0A093I7C9	unreviewed	Carbohydrate sulfotransferase	118200	Dryobates pubescens	364	PF03567	120..356
A0A093IDD5	unreviewed	Carbohydrate sulfotransferase	54383	Eurypyga helias	285	PF03567	42..278
A0A093IDN2	unreviewed	Carbohydrate sulfotransferase 14	30455	Fulmarus glacialis	67	PF03567	1..66
A0A093IEB3	unreviewed	Carbohydrate sulfotransferase	54383	Eurypyga helias	262	PF03567	32..259
A0A093IG60	unreviewed	Carbohydrate sulfotransferase 14	54383	Eurypyga helias	67	PF03567	1..66
A0A093IJC7	unreviewed	Carbohydrate sulfotransferase	30455	Fulmarus glacialis	364	PF03567	120..356
A0A093IPZ1	unreviewed	Carbohydrate sulfotransferase	30455	Fulmarus glacialis	311	PF03567	75..308
A0A093ISM3	unreviewed	Carbohydrate sulfotransferase	54383	Eurypyga helias	284	PF03567	40..276
A0A093IY01	unreviewed	Carbohydrate sulfotransferase	30455	Fulmarus glacialis	418	PF03567	161..411
A0A093IYG8	unreviewed	Heparan-sulfate 6-O-sulfotransferase	30455	Fulmarus glacialis	232	PF03567	2..176
A0A093J924	unreviewed	Uronyl 2-sulfotransferase	54383	Eurypyga helias	180	PF03567	24..122
A0A093J953	unreviewed	Heparan sulfate 2-O-sulfotransferase 1	54383	Eurypyga helias	315	PF03567	30..279
A0A093J9B9	unreviewed	Carbohydrate sulfotransferase	118200	Dryobates pubescens	311	PF03567	75..308
A0A093JC22	unreviewed	Carbohydrate sulfotransferase	30455	Fulmarus glacialis	283	PF03567	40..276
A0A093K7A7	unreviewed	Carbohydrate sulfotransferase	441894	Struthio camelus australis	261	PF03567	31..258
A0A093K8V1	unreviewed	Uronyl 2-sulfotransferase	441894	Struthio camelus australis	332	PF03567	30..276
A0A093L5U4	unreviewed	Carbohydrate sulfotransferase	54383	Eurypyga helias	303	PF03567	67..300
A0A093L948	unreviewed	Uronyl 2-sulfotransferase	30455	Fulmarus glacialis	178	PF03567	18..123
A0A093LD25	unreviewed	Heparan-sulfate 6-O-sulfotransferase	54383	Eurypyga helias	236	PF03567	2..176
A0A093LGG8	unreviewed	Carbohydrate sulfotransferase	54383	Eurypyga helias	364	PF03567	120..356
A0A093LHM4	unreviewed	Heparan-sulfate 6-O-sulfotransferase	54383	Eurypyga helias	218	PF03567	2..176
A0A093LP90	unreviewed	Carbohydrate sulfotransferase	54383	Eurypyga helias	407	PF03567	161..399
A0A093LPE7	unreviewed	Carbohydrate sulfotransferase	30455	Fulmarus glacialis	286	PF03567	50..284
A0A093LRU9	unreviewed	Heparan sulfate 2-O-sulfotransferase 1	30455	Fulmarus glacialis	315	PF03567	30..279
A0A093LS82	unreviewed	Heparan-sulfate 6-O-sulfotransferase	30455	Fulmarus glacialis	236	PF03567	2..176
A0A093NFT9	unreviewed	Heparan-sulfate 6-O-sulfotransferase	9238	Pygoscelis adeliae	236	PF03567	2..176
A0A093NPY0	unreviewed	Heparan sulfate 2-O-sulfotransferase 1	9238	Pygoscelis adeliae	315	PF03567	30..279
A0A093NST0	unreviewed	Uronyl 2-sulfotransferase	9238	Pygoscelis adeliae	325	PF03567	24..270
A0A093NUF9	unreviewed	Carbohydrate sulfotransferase	9238	Pygoscelis adeliae	261	PF03567	31..258
A0A093NWK7	unreviewed	Carbohydrate sulfotransferase	9238	Pygoscelis adeliae	274	PF03567	38..272
A0A093NY76	unreviewed	Carbohydrate sulfotransferase	9238	Pygoscelis adeliae	364	PF03567	120..356
A0A093P9U6	unreviewed	Heparan-sulfate 6-O-sulfotransferase	9238	Pygoscelis adeliae	232	PF03567	2..176
A0A093PDH6	unreviewed	Carbohydrate sulfotransferase	328815	Manacus vitellinus	259	PF03567	29..256
A0A093PGU5	unreviewed	Carbohydrate sulfotransferase	9238	Pygoscelis adeliae	313	PF03567	69..305
A0A093PJK1	unreviewed	Carbohydrate sulfotransferase	9238	Pygoscelis adeliae	311	PF03567	75..308
A0A093PR59	unreviewed	Heparan sulfate 2-O-sulfotransferase 1	328815	Manacus vitellinus	315	PF03567	30..279
A0A093Q6W4	unreviewed	Uronyl 2-sulfotransferase	328815	Manacus vitellinus	326	PF03567	24..270
A0A093Q6W5	unreviewed	Carbohydrate sulfotransferase	328815	Manacus vitellinus	281	PF03567	38..274
A0A093Q8V8	unreviewed	Carbohydrate sulfotransferase	328815	Manacus vitellinus	274	PF03567	38..272
A0A093QI44	unreviewed	Carbohydrate sulfotransferase	9209	Phalacrocorax carbo	294	PF03567	50..286
A0A093QI50	unreviewed	Carbohydrate sulfotransferase	9209	Phalacrocorax carbo	86	PF03567	50..81
A0A093QJU3	unreviewed	Heparan-sulfate 6-O-sulfotransferase	328815	Manacus vitellinus	232	PF03567	2..176
A0A093QJW3	unreviewed	Carbohydrate sulfotransferase	328815	Manacus vitellinus	313	PF03567	69..305
A0A093QK83	unreviewed	Carbohydrate sulfotransferase	328815	Manacus vitellinus	419	PF03567	161..411
A0A093QL14	unreviewed	Carbohydrate sulfotransferase	328815	Manacus vitellinus	310	PF03567	74..307
A0A093QLU6	unreviewed	Carbohydrate sulfotransferase	9209	Phalacrocorax carbo	311	PF03567	75..308
A0A093QMV6	unreviewed	Heparan-sulfate 6-O-sulfotransferase	328815	Manacus vitellinus	232	PF03567	2..176
A0A093QQH7	unreviewed	Heparan-sulfate 6-O-sulfotransferase	328815	Manacus vitellinus	236	PF03567	2..176
A0A093QSA7	unreviewed	Carbohydrate sulfotransferase	9209	Phalacrocorax carbo	214	PF03567	5..206
A0A093R023	unreviewed	Carbohydrate sulfotransferase	9238	Pygoscelis adeliae	402	PF03567	161..394
A0A093R0Z5	unreviewed	Carbohydrate sulfotransferase	9209	Phalacrocorax carbo	274	PF03567	38..272
A0A093RBK8	unreviewed	Carbohydrate sulfotransferase	9209	Phalacrocorax carbo	283	PF03567	40..276
A0A093RFJ1	unreviewed	Heparan-sulfate 6-O-sulfotransferase	9209	Phalacrocorax carbo	232	PF03567	2..176
A0A093RK55	unreviewed	Carbohydrate sulfotransferase	9238	Pygoscelis adeliae	281	PF03567	38..274
A0A093RNT2	unreviewed	Heparan-sulfate 6-O-sulfotransferase	9238	Pygoscelis adeliae	232	PF03567	2..176
A0A093SEC4	unreviewed	Carbohydrate sulfotransferase	328815	Manacus vitellinus	364	PF03567	120..356
A0A093T2S4	unreviewed	Heparan-sulfate 6-O-sulfotransferase	9209	Phalacrocorax carbo	236	PF03567	2..176
A0A093TC13	unreviewed	Uronyl 2-sulfotransferase	9209	Phalacrocorax carbo	178	PF03567	18..123
A0A093TEI4	unreviewed	Carbohydrate sulfotransferase	9209	Phalacrocorax carbo	400	PF03567	161..372
A0A093TIX2	unreviewed	Heparan sulfate 2-O-sulfotransferase 1	9209	Phalacrocorax carbo	315	PF03567	30..279
A0A094K1S3	unreviewed	Carbohydrate sulfotransferase	279965	Antrostomus carolinensis	419	PF03567	161..411
A0A094K2U2	unreviewed	Carbohydrate sulfotransferase	279965	Antrostomus carolinensis	262	PF03567	32..259
A0A094K3X2	unreviewed	Carbohydrate sulfotransferase	279965	Antrostomus carolinensis	281	PF03567	38..274
A0A094KCI5	unreviewed	Carbohydrate sulfotransferase	279965	Antrostomus carolinensis	364	PF03567	120..356
A0A094KLJ7	unreviewed	Heparan-sulfate 6-O-sulfotransferase	279965	Antrostomus carolinensis	232	PF03567	2..176
A0A094KM47	unreviewed	Carbohydrate sulfotransferase	345573	Podiceps cristatus	281	PF03567	38..274
A0A094KVY3	unreviewed	Heparan sulfate 2-O-sulfotransferase 1	279965	Antrostomus carolinensis	315	PF03567	30..279
A0A094KZF3	unreviewed	Carbohydrate sulfotransferase	345573	Podiceps cristatus	419	PF03567	161..411
A0A094LBW6	unreviewed	Heparan-sulfate 6-O-sulfotransferase	345573	Podiceps cristatus	232	PF03567	2..176
A0A094LCQ5	unreviewed	Carbohydrate sulfotransferase	345573	Podiceps cristatus	284	PF03567	40..276
A0A094LTG6	unreviewed	Carbohydrate sulfotransferase	345573	Podiceps cristatus	364	PF03567	120..356
A0A094M2H2	unreviewed	Heparan-sulfate 6-O-sulfotransferase	345573	Podiceps cristatus	236	PF03567	2..176
A0A094N6P7	unreviewed	Carbohydrate sulfotransferase	279965	Antrostomus carolinensis	313	PF03567	69..305
A0A095A1J7	unreviewed	Heparan-sulfate 6-O-sulfotransferase	6185	Schistosoma haematobium	465	PF03567	70..358
A0A095BYR6	unreviewed	Heparin sulfate O-sulfotransferase	6185	Schistosoma haematobium	383	PF03567	83..221
A0A096MKT7	unreviewed	Heparan sulfate 2-O-sulfotransferase 1	9555	Papio anubis	327	PF03567	43..291
A0A096MMZ8	unreviewed	Heparan-sulfate 6-O-sulfotransferase	9555	Papio anubis	645	PF03567	220..531
A0A096MU96	unreviewed	Carbohydrate sulfotransferase	9555	Papio anubis	342	PF03567	98..334
A0A096N419	unreviewed	Carbohydrate sulfotransferase	9555	Papio anubis	444	PF03567	206..439
A0A096N7C7	unreviewed	Heparan-sulfate 6-O-sulfotransferase	9555	Papio anubis	605	PF03567	220..491
A0A096NCX1	unreviewed	Carbohydrate sulfotransferase	9555	Papio anubis	479	PF03567	221..471
A0A096NEL8	unreviewed	Heparan-sulfate 6-O-sulfotransferase	9555	Papio anubis	469	PF03567	137..409
A0A096NRW6	unreviewed	Heparan-sulfate 6-O-sulfotransferase	9555	Papio anubis	411	PF03567	80..351
A0A096NWF5	unreviewed	Carbohydrate sulfotransferase	9555	Papio anubis	410	PF03567	166..403
A0A096NXP4	unreviewed	Carbohydrate sulfotransferase	9555	Papio anubis	341	PF03567	97..333
A0A096NYN3	unreviewed	Uronyl 2-sulfotransferase	9555	Papio anubis	406	PF03567	104..350
A0A096P9F5	unreviewed	Sulfotransferase	70448	Ostreococcus tauri	494	PF03567	211..478
A0A096PBF4	unreviewed	Sulfotransferase	70448	Ostreococcus tauri	340	PF03567	84..297
A0A098LZZ9	unreviewed	Carbohydrate sulfotransferase	1550645	Hypsiglena sp. JMG-2014	358	PF03567	114..351
A0A098M1D4	unreviewed	Carbohydrate sulfotransferase	1550645	Hypsiglena sp. JMG-2014	353	PF03567	117..342
A0A098S097	unreviewed	Sulfotransferase family protein	1524460	Phaeodactylibacter xiamenensis	210	PF03567	2..204
A0A098S336	unreviewed	Sulfotransferase domain-containing protein	1524460	Phaeodactylibacter xiamenensis	211	PF03567	2..170
A0A098S397	unreviewed	Sulfotransferase family protein	1524460	Phaeodactylibacter xiamenensis	232	PF03567	2..195
A0A098S3D6	unreviewed	Sulfotransferase domain-containing protein	1524460	Phaeodactylibacter xiamenensis	220	PF03567	4..211
A0A098S4Y9	unreviewed	Sulfotransferase domain-containing protein	1524460	Phaeodactylibacter xiamenensis	238	PF03567	16..210
A0A098TKZ9	unreviewed	Sulfotransferase family protein	1497020	Neosynechococcus sphagnicola sy1	265	PF03567	37..253
A0A099F3I3	unreviewed	Sulfotransferase family protein	376733	Paracoccus halophilus	272	PF03567	6..248
A0A099FEP3	unreviewed	Sulfotransferase family protein	690417	Paracoccus sphaerophysae	272	PF03567	6..248
A0A099G8G9	unreviewed	Sulfotransferase family protein	1545044	Paracoccus sanguinis	272	PF03567	6..248
A0A099GKW8	unreviewed	Sulfotransferase family protein	1545044	Paracoccus sanguinis	272	PF03567	6..248
A0A099TC11	unreviewed	Uncharacterized protein	1225651	Thalassobacter sp. 16PALIMAR09	87	PF03567	15..82
A0A099YYU0	unreviewed	Heparan sulfate 2-O-sulfotransferase 1	94827	Tinamus guttatus	314	PF03567	30..279
A0A099Z1X3	unreviewed	Carbohydrate sulfotransferase	94827	Tinamus guttatus	281	PF03567	38..274
A0A099Z440	unreviewed	Carbohydrate sulfotransferase	94827	Tinamus guttatus	313	PF03567	69..305
A0A099Z444	unreviewed	Carbohydrate sulfotransferase	94827	Tinamus guttatus	287	PF03567	51..285
A0A099Z602	unreviewed	Heparan-sulfate 6-O-sulfotransferase	94827	Tinamus guttatus	208	PF03567	2..176
A0A099ZBN3	unreviewed	Carbohydrate sulfotransferase	94827	Tinamus guttatus	419	PF03567	161..411
A0A099ZE74	unreviewed	Heparan-sulfate 6-O-sulfotransferase	94827	Tinamus guttatus	236	PF03567	2..176
A0A099ZE78	unreviewed	Carbohydrate sulfotransferase	94827	Tinamus guttatus	311	PF03567	75..308
A0A099ZEJ9	unreviewed	Carbohydrate sulfotransferase	94827	Tinamus guttatus	262	PF03567	32..260
A0A099ZFJ9	unreviewed	Heparan-sulfate 6-O-sulfotransferase	94827	Tinamus guttatus	234	PF03567	2..176
A0A099ZP75	unreviewed	Carbohydrate sulfotransferase	94827	Tinamus guttatus	364	PF03567	120..356
A0A099ZS89	unreviewed	Uronyl 2-sulfotransferase	94827	Tinamus guttatus	331	PF03567	30..276
A0A099ZWA1	unreviewed	Carbohydrate sulfotransferase	50402	Charadrius vociferus	419	PF03567	161..411
A0A099ZWF3	unreviewed	Heparan-sulfate 6-O-sulfotransferase	50402	Charadrius vociferus	236	PF03567	2..176
A0A0A0A0X8	unreviewed	Heparan-sulfate 6-O-sulfotransferase	50402	Charadrius vociferus	232	PF03567	2..176
A0A0A0A394	unreviewed	Carbohydrate sulfotransferase	50402	Charadrius vociferus	262	PF03567	32..259
A0A0A0A702	unreviewed	Carbohydrate sulfotransferase	50402	Charadrius vociferus	274	PF03567	38..272
A0A0A0A9M2	unreviewed	Heparan-sulfate 6-O-sulfotransferase	50402	Charadrius vociferus	231	PF03567	1..175
A0A0A0AFF4	unreviewed	Carbohydrate sulfotransferase	50402	Charadrius vociferus	364	PF03567	120..356
A0A0A0AFU8	unreviewed	Uronyl 2-sulfotransferase	50402	Charadrius vociferus	326	PF03567	24..270
A0A0A0AJ76	unreviewed	Heparan sulfate 2-O-sulfotransferase 1	50402	Charadrius vociferus	315	PF03567	30..279
A0A0A0AKQ6	unreviewed	Carbohydrate sulfotransferase	50402	Charadrius vociferus	311	PF03567	75..308
A0A0A0ALB4	unreviewed	Carbohydrate sulfotransferase	50402	Charadrius vociferus	313	PF03567	69..305
A0A0A0AT55	unreviewed	Carbohydrate sulfotransferase	50402	Charadrius vociferus	281	PF03567	38..274
A0A0A0E9A5	unreviewed	Sulfotransferase domain-containing protein	1461694	Pseudooceanicola atlanticus	214	PF03567	15..136
A0A0A0EHE1	unreviewed	Sulfotransferase family protein	1461694	Pseudooceanicola atlanticus	272	PF03567	6..248
A0A0A0EHG5	unreviewed	Nodulation protein NodH	1461694	Pseudooceanicola atlanticus	475	PF03567	294..469
A0A0A0EIU2	unreviewed	Type II secretory pathway, pullulanase PulA	1461694	Pseudooceanicola atlanticus	217	PF03567	6..98
A0A0A0HQN4	unreviewed	Sulfotransferase family	1288298	Roseovarius mucosus DSM 17069	213	PF03567	2..99
A0A0A0HT72	unreviewed	Sulfotransferase family	1288298	Roseovarius mucosus DSM 17069	272	PF03567	6..248
A0A0A0HTL8	unreviewed	Sulfotransferase family	1288298	Roseovarius mucosus DSM 17069	277	PF03567	40..248
A0A0A0MUA0	unreviewed	Carbohydrate sulfotransferase	9555	Papio anubis	424	PF03567	183..417
A0A0A1DFL0	unreviewed	Uncharacterized protein	2045	Nocardioides simplex	206	PF03567	3..206
A0A0A1WER8	unreviewed	Heparan-sulfate 6-O-sulfotransferase	28588	Zeugodacus cucurbitae	371	PF03567	88..358
A0A0A1WKM8	unreviewed	Heparan sulfate 2-O-sulfotransferase pipe	28588	Zeugodacus cucurbitae	308	PF03567	24..283
A0A0A1WNE1	unreviewed	Heparan sulfate 2-O-sulfotransferase pipe	28588	Zeugodacus cucurbitae	419	PF03567	120..381
A0A0A1WSK7	unreviewed	Heparin sulfate O-sulfotransferase	28588	Zeugodacus cucurbitae	357	PF03567	74..327
A0A0A1X2B4	unreviewed	Heparan-sulfate 6-O-sulfotransferase	28588	Zeugodacus cucurbitae	410	PF03567	88..358
A0A0A1X365	unreviewed	Heparan sulfate 2-O-sulfotransferase pipe	28588	Zeugodacus cucurbitae	305	PF03567	24..284
A0A0A1X9F6	unreviewed	Carbohydrate sulfotransferase	28588	Zeugodacus cucurbitae	349	PF03567	104..336
A0A0A1XDM1	unreviewed	Heparan-sulfate 6-O-sulfotransferase	28588	Zeugodacus cucurbitae	415	PF03567	88..358
A0A0A1XEU1	unreviewed	Carbohydrate sulfotransferase	28588	Zeugodacus cucurbitae	392	PF03567	147..379
A0A0A1XF04	unreviewed	Carbohydrate sulfotransferase	28588	Zeugodacus cucurbitae	340	PF03567	92..329
A0A0A1XF28	unreviewed	Heparan sulfate 2-O-sulfotransferase pipe	28588	Zeugodacus cucurbitae	424	PF03567	122..384
A0A0A1XMC8	unreviewed	Heparan sulfate 2-O-sulfotransferase pipe	28588	Zeugodacus cucurbitae	403	PF03567	125..382
A0A0A1XNW6	unreviewed	Heparan sulfate 2-O-sulfotransferase pipe	28588	Zeugodacus cucurbitae	194	PF03567	23..193
A0A0A1XP48	unreviewed	Heparan sulfate 2-O-sulfotransferase pipe	28588	Zeugodacus cucurbitae	301	PF03567	25..279
A0A0A1XPR8	unreviewed	Heparan sulfate 2-O-sulfotransferase pipe	28588	Zeugodacus cucurbitae	304	PF03567	21..285
A0A0A1Z2K0	unreviewed	Sulfotransferase	1324332	Pseudomonas fluorescens LMG 5329	234	PF03567	45..233
A0A0A2CJY6	unreviewed	Sulfotransferase family protein	1499502	Prochlorococcus sp. MIT 0701	238	PF03567	2..236
A0A0A2CL44	unreviewed	Sulfotransferase family protein	1499502	Prochlorococcus sp. MIT 0701	293	PF03567	2..219
A0A0A2CRJ5	unreviewed	Sulfotransferase family protein	1499502	Prochlorococcus sp. MIT 0701	257	PF03567	21..249
A0A0A2STC4	unreviewed	Sulfotransferase family protein	1498499	Legionella norrlandica	319	PF03567	3..112
A0A0A6PA39	unreviewed	Sulfotransferase family protein	1003181	Candidatus Thiomargarita nelsonii	300	PF03567	17..108
A0A0A6PBB8	unreviewed	4Fe4S-binding SPASM domain-containing protein	1003181	Candidatus Thiomargarita nelsonii	915	PF03567	726..914
A0A0A6YVW5	unreviewed	Carbohydrate sulfotransferase	10090	Mus musculus	370	PF03567	126..363
A0A0A6YWA7	unreviewed	Carbohydrate sulfotransferase	10090	Mus musculus	242	PF03567	23..221
A0A0A6YXK3	unreviewed	Carbohydrate sulfotransferase	10090	Mus musculus	178	PF03567	112..177
A0A0A7EF52	unreviewed	Sulfotransferase family protein	1348114	Pseudoalteromonas piratica	255	PF03567	15..253
A0A0A8K2J4	unreviewed	Sulfotransferase family protein	1384459	Methyloceanibacter caenitepidi	231	PF03567	2..230
A0A0A9VS21	unreviewed	Heparan sulfate 2-O-sulfotransferase 1	30085	Lygus hesperus	355	PF03567	75..319
A0A0A9WPF8	unreviewed	Carbohydrate sulfotransferase	30085	Lygus hesperus	227	PF03567	119..212
A0A0A9WY91	unreviewed	Heparan-sulfate 6-O-sulfotransferase	30085	Lygus hesperus	437	PF03567	117..388
A0A0A9X699	unreviewed	Carbohydrate sulfotransferase	30085	Lygus hesperus	351	PF03567	99..334
A0A0A9YJM5	unreviewed	Heparan sulfate 2-O-sulfotransferase pipe	30085	Lygus hesperus	242	PF03567	18..223
A0A0A9Z3E0	unreviewed	Carbohydrate sulfotransferase	30085	Lygus hesperus	332	PF03567	89..322
A0A0A9Z7U5	unreviewed	Carbohydrate sulfotransferase	30085	Lygus hesperus	216	PF03567	8..206
A0A0B0H4Q8	unreviewed	Sulfotransferase family protein	2340	Solemya velum gill symbiont	278	PF03567	40..267
A0A0B0H9R8	unreviewed	Sulfotransferase family protein	2340	Solemya velum gill symbiont	220	PF03567	7..195
A0A0B0HBZ4	unreviewed	Sulfotransferase family protein	2340	Solemya velum gill symbiont	250	PF03567	2..238
A0A0B1RTY7	unreviewed	Heparan-sulfate 6-O-sulfotransferase	61180	Oesophagostomum dentatum	148	PF03567	4..140
A0A0B1S724	unreviewed	Core-2/I-Branching enzyme	61180	Oesophagostomum dentatum	230	PF03567	120..220
A0A0B1SCV1	unreviewed	Carbohydrate sulfotransferase	61180	Oesophagostomum dentatum	144	PF03567	3..104
A0A0B1SH99	unreviewed	Uncharacterized protein	61180	Oesophagostomum dentatum	122	PF03567	12..86
A0A0B1SQ38	unreviewed	Core-2/I-Branching enzyme	61180	Oesophagostomum dentatum	227	PF03567	128..227
A0A0B1SRM4	unreviewed	Heparan sulfate 2-O-sulfotransferase	61180	Oesophagostomum dentatum	338	PF03567	51..296
A0A0B1T2U9	unreviewed	Heparan sulfate 2-O-sulfotransferase	61180	Oesophagostomum dentatum	338	PF03567	51..296
A0A0B1TB43	unreviewed	Uncharacterized protein	61180	Oesophagostomum dentatum	117	PF03567	10..106
A0A0B1TF58	unreviewed	Sulfotransferase domain-containing protein	61180	Oesophagostomum dentatum	202	PF03567	22..196
A0A0B1THG5	unreviewed	Uncharacterized protein	61180	Oesophagostomum dentatum	85	PF03567	36..76
A0A0B1TJP5	unreviewed	Carbohydrate sulfotransferase	61180	Oesophagostomum dentatum	233	PF03567	2..225
A0A0B1TL24	unreviewed	Uncharacterized protein	61180	Oesophagostomum dentatum	108	PF03567	24..103
A0A0B1TME1	unreviewed	Uncharacterized protein	61180	Oesophagostomum dentatum	170	PF03567	12..165
A0A0B1TQ01	unreviewed	Uncharacterized protein	61180	Oesophagostomum dentatum	128	PF03567	48..122
A0A0B1TTW3	unreviewed	Heparan-sulfate 6-O-sulfotransferase	61180	Oesophagostomum dentatum	351	PF03567	89..264
A0A0B2BBP5	unreviewed	Sulfotransferase family protein	1348852	Mumia flava	348	PF03567	9..186
A0A0B2VSL5	unreviewed	Heparan sulfate 2-O-sulfotransferase hst-2	6265	Toxocara canis	438	PF03567	108..289
A0A0B2W4S2	unreviewed	Heparan-sulfate 6-O-sulfotransferase	6265	Toxocara canis	460	PF03567	96..369
A0A0B3REW7	unreviewed	Sulfotransferase family protein	561184	Mameliella alba	322	PF03567	77..250
A0A0B3RQV7	unreviewed	Sulfotransferase family protein	561184	Mameliella alba	272	PF03567	6..248
A0A0B3S4W0	unreviewed	Sulfotransferase family protein	561184	Mameliella alba	230	PF03567	9..94
A0A0B3SE53	unreviewed	Type II secretory pathway, pullulanase PulA	561184	Mameliella alba	219	PF03567	4..174
A0A0B3XJN5	unreviewed	Sulfotransferase domain-containing protein	203795	Alteromonas marina	237	PF03567	47..234
A0A0B4CIN0	unreviewed	Sulfotransferase family protein	1577905	Tateyamaria sp. ANG-S1	272	PF03567	6..248
A0A0B4CRD9	unreviewed	Sulfotransferase family protein	1577896	Leisingera sp. ANG-Vp	272	PF03567	6..248
A0A0B4D8N0	unreviewed	Type II secretory pathway, pullulanase PulA	1577905	Tateyamaria sp. ANG-S1	213	PF03567	10..181
A0A0B4DPB4	unreviewed	Nodulation protein NodH	1002340	Leisingera sp. ANG1	477	PF03567	300..471
A0A0B4DUQ8	unreviewed	Sulfotransferase family protein	1002340	Leisingera sp. ANG1	272	PF03567	6..248
A0A0B4E900	unreviewed	Sulfotransferase family protein	1002340	Leisingera sp. ANG1	226	PF03567	20..212
A0A0B4FGQ3	unreviewed	Sulfotransferase family protein	1002340	Leisingera sp. ANG1	228	PF03567	11..214
A0A0B4FI45	unreviewed	Type II secretory pathway, pullulanase PulA	1002340	Leisingera sp. ANG1	221	PF03567	9..114
A0A0B4XNT7	unreviewed	Chondroitin 4-O-sulfotransferase	391936	Isoalcanivorax pacificus W11-5	232	PF03567	43..228
A0A0B5DY03	unreviewed	Type II secretory pathway, pullulanase PulA	1208324	Celeribacter indicus	221	PF03567	3..98
A0A0B5DZ31	unreviewed	Sulfotransferase family protein	1208324	Celeribacter indicus	272	PF03567	6..248
A0A0B5NXT3	unreviewed	Sulfotransferase family 2 domain-containing protein	1428	Bacillus thuringiensis	261	PF03567	27..254
A0A0B5NYW9	unreviewed	Sulfotransferase family 2 domain-containing protein	1428	Bacillus thuringiensis	264	PF03567	88..259
A0A0B5X5F4	unreviewed	Glyoxalase	1428	Bacillus thuringiensis	263	PF03567	84..258
A0A0B6Y816	unreviewed	Heparan-sulfate 6-O-sulfotransferase	1028688	Arion vulgaris	270	PF03567	11..190
A0A0B6YD06	unreviewed	Heparan sulfate 2-O-sulfotransferase 1	1028688	Arion vulgaris	291	PF03567	9..256
A0A0B6YHU9	unreviewed	Uncharacterized protein	1028688	Arion vulgaris	94	PF03567	2..72
A0A0B6Z580	unreviewed	Carbohydrate sulfotransferase	1028688	Arion vulgaris	449	PF03567	195..431
A0A0B6ZFA7	unreviewed	Carbohydrate sulfotransferase	1028688	Arion vulgaris	207	PF03567	4..72
A0A0B6ZM87	unreviewed	Carbohydrate sulfotransferase	1028688	Arion vulgaris	498	PF03567	154..363
A0A0B6ZMR5	unreviewed	Carbohydrate sulfotransferase	1028688	Arion vulgaris	393	PF03567	139..375
A0A0B7A5N4	unreviewed	Carbohydrate sulfotransferase	1028688	Arion vulgaris	405	PF03567	165..395
A0A0B7A7A4	unreviewed	Carbohydrate sulfotransferase	1028688	Arion vulgaris	234	PF03567	128..225
A0A0B7APE5	unreviewed	Carbohydrate sulfotransferase	1028688	Arion vulgaris	356	PF03567	107..344
A0A0B7ASM8	unreviewed	Carbohydrate sulfotransferase	1028688	Arion vulgaris	385	PF03567	136..373
A0A0B7C2T2	unreviewed	Carbohydrate sulfotransferase	1028688	Arion vulgaris	83	PF03567	22..71
A0A0B8RUU2	unreviewed	Carbohydrate sulfotransferase	1899461	Philothamnus irregularis	419	PF03567	168..401
A0A0B8RZE7	unreviewed	Carbohydrate sulfotransferase	1899461	Philothamnus irregularis	353	PF03567	117..342
A0A0C1EHA8	unreviewed	Sulfotransferase family protein	1577895	Leisingera sp. ANG-M1	272	PF03567	6..248
A0A0C1H2Y5	unreviewed	Sulfotransferase family protein	1577904	Ruegeria sp. ANG-S4	272	PF03567	6..248
A0A0C1HC46	unreviewed	Sulfotransferase family protein	1577895	Leisingera sp. ANG-M1	236	PF03567	64..201
A0A0C1IJS1	unreviewed	Nodulation protein NodH	1577902	Leisingera sp. ANG-M7	479	PF03567	301..472
A0A0C1IN50	unreviewed	Type II secretory pathway, pullulanase PulA	1577902	Leisingera sp. ANG-M7	226	PF03567	10..211
A0A0C1IQK5	unreviewed	Sulfotransferase family protein	1577902	Leisingera sp. ANG-M7	278	PF03567	111..278
A0A0C1J2T8	unreviewed	Sulfotransferase family protein	1577902	Leisingera sp. ANG-M7	272	PF03567	6..248
A0A0C1JA97	unreviewed	Sulfotransferase family protein	1577903	Ruegeria sp. ANG-R	272	PF03567	6..248
A0A0C2BNR7	unreviewed	Uncharacterized protein	51022	Ancylostoma duodenale	73	PF03567	1..59
A0A0C2C081	unreviewed	Carbohydrate sulfotransferase	51022	Ancylostoma duodenale	106	PF03567	1..94
A0A0C2C619	unreviewed	Sulfotransferase domain-containing protein	51022	Ancylostoma duodenale	183	PF03567	78..176
A0A0C2CZW5	unreviewed	Uncharacterized protein	51022	Ancylostoma duodenale	128	PF03567	2..116
A0A0C2D671	unreviewed	Carbohydrate sulfotransferase	51022	Ancylostoma duodenale	286	PF03567	139..281
A0A0C2DC18	unreviewed	Core-2/I-Branching enzyme	51022	Ancylostoma duodenale	377	PF03567	119..364
A0A0C2DFP4	unreviewed	Sulfotransferase domain-containing protein	51022	Ancylostoma duodenale	135	PF03567	2..135
A0A0C2DHU9	unreviewed	Heparan-sulfate 6-O-sulfotransferase	51022	Ancylostoma duodenale	167	PF03567	5..139
A0A0C2DJ83	unreviewed	Sulfotransferase family protein	51022	Ancylostoma duodenale	234	PF03567	11..203
A0A0C2FMX6	unreviewed	Sulfotransferase domain-containing protein	51022	Ancylostoma duodenale	97	PF03567	25..97
A0A0C2FV12	unreviewed	Uncharacterized protein	51022	Ancylostoma duodenale	99	PF03567	2..99
A0A0C2FWH0	unreviewed	Sulfotransferase domain-containing protein	51022	Ancylostoma duodenale	203	PF03567	6..201
A0A0C2G3B4	unreviewed	Heparan sulfate 2-O-sulfotransferase	51022	Ancylostoma duodenale	301	PF03567	9..259
A0A0C2G6U0	unreviewed	Uncharacterized protein	51022	Ancylostoma duodenale	206	PF03567	104..198
A0A0C2G8X7	unreviewed	Carbohydrate sulfotransferase	51022	Ancylostoma duodenale	155	PF03567	1..100
A0A0C2GFD8	unreviewed	Uncharacterized protein	51022	Ancylostoma duodenale	172	PF03567	55..136
A0A0C2GJJ7	unreviewed	Uncharacterized protein	51022	Ancylostoma duodenale	140	PF03567	59..140
A0A0C2GL45	unreviewed	Uncharacterized protein	51022	Ancylostoma duodenale	133	PF03567	14..122
A0A0C2GQP0	unreviewed	Sulfotransferase domain-containing protein	51022	Ancylostoma duodenale	92	PF03567	1..79
A0A0C2GUF4	unreviewed	Uncharacterized protein	51022	Ancylostoma duodenale	83	PF03567	8..72
A0A0C2GWA1	unreviewed	Ribosomal RNA-processing protein 14/surfeit locus protein 6 C-terminal domain-containing protein	51022	Ancylostoma duodenale	743	PF03567	96..258
A0A0C2GWA5	unreviewed	Uncharacterized protein	51022	Ancylostoma duodenale	153	PF03567	10..148
A0A0C2GWR9	unreviewed	Sulfotransferase family protein	51022	Ancylostoma duodenale	246	PF03567	1..189
A0A0C2GY10	unreviewed	Heparan-sulfate 6-O-sulfotransferase	51022	Ancylostoma duodenale	158	PF03567	96..145
A0A0C2H0U8	unreviewed	Sulfotransferase family protein	51022	Ancylostoma duodenale	182	PF03567	3..82
A0A0C2H359	unreviewed	Sulfotransferase family protein	51022	Ancylostoma duodenale	291	PF03567	45..290
A0A0C2H5G2	unreviewed	Uncharacterized protein	51022	Ancylostoma duodenale	300	PF03567	79..241
A0A0C2H6Y9	unreviewed	Sulfotransferase domain-containing protein	51022	Ancylostoma duodenale	131	PF03567	42..130
A0A0C2HD81	unreviewed	Carbohydrate sulfotransferase	51022	Ancylostoma duodenale	208	PF03567	34..203
A0A0C4WFP0	unreviewed	Sulfotransferase family	1328314	Azotobacter chroococcum NCIMB 8003	239	PF03567	79..236
A0A0C5BWA3	unreviewed	Sulfotransferase family protein	1582439	Nitrosopumilus piranensis	452	PF03567	10..254
A0A0C5EDY3	unreviewed	Sulfotransferase family protein	1611770	Pseudomonas sp. MRSN 12121	234	PF03567	86..234
A0A0C9Q270	unreviewed	Carbohydrate sulfotransferase	64838	Fopius arisanus	346	PF03567	90..334
A0A0C9Q3A5	unreviewed	Heparan-sulfate 6-O-sulfotransferase	64838	Fopius arisanus	164	PF03567	5..114
A0A0C9QGQ6	unreviewed	Pip protein	64838	Fopius arisanus	247	PF03567	7..219
A0A0C9QJ05	unreviewed	Carbohydrate sulfotransferase	64838	Fopius arisanus	140	PF03567	2..129
A0A0C9QSZ1	unreviewed	Carbohydrate sulfotransferase	64838	Fopius arisanus	374	PF03567	115..349
A0A0C9R9G1	unreviewed	Carbohydrate sulfotransferase	64838	Fopius arisanus	344	PF03567	86..330
A0A0C9RGG6	unreviewed	Hs2st1 protein	64838	Fopius arisanus	344	PF03567	69..313
A0A0C9RK38	unreviewed	Heparan-sulfate 6-O-sulfotransferase	64838	Fopius arisanus	443	PF03567	126..393
A0A0C9RKF5	unreviewed	Carbohydrate sulfotransferase	64838	Fopius arisanus	385	PF03567	116..357
A0A0D0FJT7	unreviewed	Beta-galactosidase	35841	Caldibacillus thermoamylovorans	263	PF03567	31..259
A0A0D0HDL9	unreviewed	Sulfotransferase family protein	1542965	Burkholderia sp. MSHR3999	408	PF03567	62..243
A0A0D0P743	unreviewed	Sulfotransferase	294	Pseudomonas fluorescens	222	PF03567	84..203
A0A0D0Q846	unreviewed	Sulfotransferase family	1123501	Wenxinia marina DSM 24838	272	PF03567	6..248
A0A0D1D440	unreviewed	Sulfotransferase family protein	935700	Jannaschia aquimarina	272	PF03567	6..248
A0A0D1D542	unreviewed	Sulfotransferase family protein	935700	Jannaschia aquimarina	342	PF03567	80..174
A0A0D3DJE0	unreviewed	Sulfotransferase	109376	Brassica oleracea var. oleracea	498	PF03567	63..170
A0A0D5M4T6	unreviewed	Chondroitin 4-O-sulfotransferase	1504981	Halomonas sp. KO116	314	PF03567	4..111
A0A0D5Y7L2	unreviewed	Sulfotransferase family	587753	Pseudomonas chlororaphis	234	PF03567	86..234
A0A0D6AGD5	unreviewed	Sulfotransferase domain-containing protein	1615909	Geminocystis sp. NIES-3708	275	PF03567	2..242
A0A0D6AXG1	unreviewed	Sulfotransferase family protein	35806	Rhodovulum sulfidophilum	253	PF03567	4..90
A0A0D6B999	unreviewed	Sulfotransferase family protein	35806	Rhodovulum sulfidophilum	209	PF03567	56..208
A0A0D6L5V9	unreviewed	Uncharacterized protein	53326	Ancylostoma ceylanicum	133	PF03567	74..120
A0A0D6L605	unreviewed	Sulfotransferase domain-containing protein	53326	Ancylostoma ceylanicum	232	PF03567	1..226
A0A0D6L6B2	unreviewed	Sulfotransferase family protein	53326	Ancylostoma ceylanicum	129	PF03567	3..93
A0A0D6LAL8	unreviewed	Protein kinase domain-containing protein	53326	Ancylostoma ceylanicum	1197	PF03567	1050..1098
A0A0D6LAX9	unreviewed	Uncharacterized protein	53326	Ancylostoma ceylanicum	117	PF03567	45..106
A0A0D6LBQ5	unreviewed	Sulfotransferase domain-containing protein	53326	Ancylostoma ceylanicum	228	PF03567	11..116
A0A0D6LC72	unreviewed	Sulfotransferase domain-containing protein	53326	Ancylostoma ceylanicum	376	PF03567	65..269
A0A0D6LCA1	unreviewed	Uncharacterized protein	53326	Ancylostoma ceylanicum	157	PF03567	10..132
A0A0D6LD44	unreviewed	Sulfotransferase family protein	53326	Ancylostoma ceylanicum	287	PF03567	45..281
A0A0D6LE78	unreviewed	Uncharacterized protein	53326	Ancylostoma ceylanicum	307	PF03567	132..302
A0A0D6LE83	unreviewed	Carbohydrate sulfotransferase	53326	Ancylostoma ceylanicum	245	PF03567	70..173
A0A0D6LEM1	unreviewed	Uncharacterized protein	53326	Ancylostoma ceylanicum	225	PF03567	138..206
A0A0D6LFX8	unreviewed	Sulfotransferase domain-containing protein	53326	Ancylostoma ceylanicum	387	PF03567	148..311
A0A0D6LGN2	unreviewed	Sulfotransferase domain-containing protein	53326	Ancylostoma ceylanicum	116	PF03567	47..115
A0A0D6LHW4	unreviewed	Uncharacterized protein	53326	Ancylostoma ceylanicum	190	PF03567	97..189
A0A0D6LLB0	unreviewed	Core-2/I-Branching enzyme	53326	Ancylostoma ceylanicum	427	PF03567	169..415
A0A0D6LNS1	unreviewed	Uncharacterized protein	53326	Ancylostoma ceylanicum	67	PF03567	21..58
A0A0D6LPE7	unreviewed	Uncharacterized protein	53326	Ancylostoma ceylanicum	121	PF03567	15..113
A0A0D6LQ76	unreviewed	Carbohydrate sulfotransferase	53326	Ancylostoma ceylanicum	270	PF03567	74..192
A0A0D6LQT9	unreviewed	Uncharacterized protein	53326	Ancylostoma ceylanicum	103	PF03567	13..87
A0A0D6LVD1	unreviewed	Carbohydrate sulfotransferase	53326	Ancylostoma ceylanicum	221	PF03567	73..221
A0A0D6LWD5	unreviewed	Uncharacterized protein	53326	Ancylostoma ceylanicum	169	PF03567	1..155
A0A0D6LX29	unreviewed	Uncharacterized protein	53326	Ancylostoma ceylanicum	131	PF03567	47..117
A0A0D6LX70	unreviewed	Uncharacterized protein	53326	Ancylostoma ceylanicum	73	PF03567	23..66
A0A0D6M2I2	unreviewed	Heparan sulfate 2-O-sulfotransferase	53326	Ancylostoma ceylanicum	296	PF03567	6..254
A0A0D6M2P2	unreviewed	Sulfotransferase family protein	53326	Ancylostoma ceylanicum	210	PF03567	10..109
A0A0D6M309	unreviewed	Carbohydrate sulfotransferase	53326	Ancylostoma ceylanicum	136	PF03567	24..136
A0A0D6M7D3	unreviewed	Sulfotransferase domain-containing protein	53326	Ancylostoma ceylanicum	471	PF03567	222..464
A0A0D6M7V0	unreviewed	Sulfotransferase domain-containing protein	53326	Ancylostoma ceylanicum	192	PF03567	36..141
A0A0D6MA60	unreviewed	Sulfotransferase domain-containing protein	53326	Ancylostoma ceylanicum	273	PF03567	84..199
A0A0D6MA91	unreviewed	Sulfotransferase domain-containing protein	53326	Ancylostoma ceylanicum	137	PF03567	1..103
A0A0D6MC87	unreviewed	Sulfotransferase domain-containing protein	53326	Ancylostoma ceylanicum	143	PF03567	1..130
A0A0D6MDD3	unreviewed	Heparan-sulfate 6-O-sulfotransferase	53326	Ancylostoma ceylanicum	150	PF03567	4..143
A0A0D6MHI8	unreviewed	Sulfotransferase family protein	1231623	Tanticharoenia sakaeratensis NBRC 103193	249	PF03567	65..248
A0A0D6MZ77	unreviewed	Chondroitin 4-O-sulfotransferase	887700	Acetobacter aceti NBRC 14818	270	PF03567	6..204
A0A0D6PIP9	unreviewed	Sulfotransferase family protein	1120923	Acidocella aminolytica 101 = DSM 11237	229	PF03567	2..218
A0A0D6PUU6	unreviewed	Sulfotransferase	1234669	Komagataeibacter europaeus NBRC 3261	250	PF03567	41..221
A0A0D6Q7D4	unreviewed	Sulfotransferase	1234668	Komagataeibacter xylinus NBRC 13693	251	PF03567	43..185
A0A0D6SZ98	unreviewed	Sulfotransferase	1604022	Pseudomonas sp. FeS53a	236	PF03567	86..234
A0A0D6TFK9	unreviewed	Sulfotransferase family protein	1192054	Paracoccus sp. 228	272	PF03567	6..248
A0A0D6Z7T4	unreviewed	RNA methyltransferase	285983	Mesobacillus subterraneus	265	PF03567	32..260
A0A0D7W2P3	unreviewed	Sulfotransferase	1382798	Tamlana nanhaiensis	209	PF03567	2..207
A0A0D7W3X0	unreviewed	Sulfotransferase	1382798	Tamlana nanhaiensis	231	PF03567	1..210
A0A0D7W6G5	unreviewed	Sulfotransferase family protein	1382798	Tamlana nanhaiensis	239	PF03567	4..203
A0A0D8CGH9	unreviewed	Sulfotransferase family protein	1616823	Thalassospira sp. HJ	217	PF03567	4..214
A0A0D8XFK1	unreviewed	WAPL domain-containing protein	29172	Dictyocaulus viviparus	991	PF03567	732..977
A0A0D8XKM8	unreviewed	Heparan sulfate 2-O-sulfotransferase	29172	Dictyocaulus viviparus	342	PF03567	53..298
A0A0D8XT36	unreviewed	Heparan-sulfate 6-O-sulfotransferase	29172	Dictyocaulus viviparus	266	PF03567	2..184
A0A0D8XUK0	unreviewed	Uncharacterized protein	29172	Dictyocaulus viviparus	111	PF03567	7..110
A0A0D8Y5I2	unreviewed	Uncharacterized protein	29172	Dictyocaulus viviparus	193	PF03567	94..192
A0A0D9QXB2	unreviewed	Carbohydrate sulfotransferase	60711	Chlorocebus sabaeus	424	PF03567	183..417
A0A0D9R635	unreviewed	Heparan-sulfate 6-O-sulfotransferase	60711	Chlorocebus sabaeus	329	PF03567	23..217
A0A0D9R6X4	unreviewed	Carbohydrate sulfotransferase	60711	Chlorocebus sabaeus	341	PF03567	97..333
A0A0D9RWE8	unreviewed	Heparan-sulfate 6-O-sulfotransferase	60711	Chlorocebus sabaeus	410	PF03567	80..351
A0A0D9RX85	unreviewed	Carbohydrate sulfotransferase	60711	Chlorocebus sabaeus	356	PF03567	112..349
A0A0D9RX96	unreviewed	Uronyl 2-sulfotransferase	60711	Chlorocebus sabaeus	310	PF03567	8..254
A0A0D9RZ02	unreviewed	Carbohydrate sulfotransferase	60711	Chlorocebus sabaeus	444	PF03567	206..439
A0A0D9S2F2	unreviewed	Carbohydrate sulfotransferase	60711	Chlorocebus sabaeus	352	PF03567	108..344
A0A0D9S6U2	unreviewed	Heparan sulfate 2-O-sulfotransferase 1	60711	Chlorocebus sabaeus	298	PF03567	14..262
A0A0D9SA81	unreviewed	Heparan-sulfate 6-O-sulfotransferase	60711	Chlorocebus sabaeus	236	PF03567	139..187
A0A0D9SDR0	unreviewed	Carbohydrate sulfotransferase	60711	Chlorocebus sabaeus	414	PF03567	156..406
A0A0D9SEF7	unreviewed	Carbohydrate sulfotransferase	60711	Chlorocebus sabaeus	376	PF03567	139..365
A0A0E1W5Q5	unreviewed	Putative capsular polysaccharide biosynthesis protein	320371	Burkholderia pseudomallei 1710a	427	PF03567	10..249
A0A0E1WCJ0	unreviewed	Sulfotransferase family protein	320371	Burkholderia pseudomallei 1710a	265	PF03567	2..105
A0A0E2AIK1	unreviewed	Sulfotransferase family protein	997883	Bacteroides fragilis CL07T12C05	221	PF03567	19..162
A0A0E2Z2E3	unreviewed	Sulfotransferase	314279	Nitrosococcus oceani C-27	206	PF03567	5..199
A0A0E2Z961	unreviewed	Sulfotransferase family protein	314279	Nitrosococcus oceani C-27	319	PF03567	59..282
A0A0E2ZPF0	unreviewed	Sulfotransferase family protein	314279	Nitrosococcus oceani C-27	435	PF03567	7..127
A0A0E3F0V0	unreviewed	Sulfotransferase family protein	2790345	Synechococcus phage ACG-2014f_Syn7803C7	207	PF03567	8..113
A0A0E3F2H8	unreviewed	Sulfotransferase family protein	2790345	Synechococcus phage ACG-2014f_Syn7803C7	205	PF03567	4..166
A0A0E3F5Q4	unreviewed	Sulfotransferase family protein	2790336	Synechococcus phage ACG-2014f_Syn7803C8	207	PF03567	8..113
A0A0E3F7H8	unreviewed	Sulfotransferase family protein	2790336	Synechococcus phage ACG-2014f_Syn7803C8	205	PF03567	4..171
A0A0E3F850	unreviewed	Sulfotransferase family protein	1493511	Synechococcus phage ACG-2014f	205	PF03567	4..166
A0A0E3FLP5	unreviewed	Sulfotransferase family protein	2790346	Synechococcus phage ACG-2014f_Syn7803US26	207	PF03567	8..113
[truncated: 27,848 more rows]

## Sheet: Table S6
Supplementary Table S6. SULTs under PFAM13469 searched in the InterPro database.
[truncated: 44,540 more rows]

[truncated: 27 more sheets: Table S7, Table S8, Table S9, Table S10, Table S11, Table S12, Table S13, Table S14, Table S15, Table S16, Table S17, Table S18, Table S19, Table S20, Table S21, Table S22, Table S23, Table S24, Table S25, Table S26 …]
